# Supplementary material for: Parents’ perceived supervisor support and work-to-family enrichment affect job and family satisfaction in dual-income parents and their adolescents
Source: Front Psychol. 2026 May 19;17:1694200. doi: 10.3389/fpsyg.2026.1694200 (PMC13226111; doi:10.3389/fpsyg.2026.1694200)
Supplement: Supplementary file 1 [file Data_Sheet_1.CSV]

M_A2_Response_ID	M_A2_Q181R1	M_A2_Q182R2	M_A2_Q183R3	M_A2_Q184R4	M_A2_Q185R5	M_A2_Q209R9	M_A2_Q2010R10	M_A2_Q2011R11	M_A2_Q251R1	M_A2_Q252R2	M_A2_Q253R3	M_A2_Q254R4	M_A2_Q255R5	M_A2_Q256R6	M_A2_Q257R7	M_A2_Q258R8	M_A2_Q259R9	M_A2_Q2510R10	M_A2_Q271R1	M_A2_Q272R2	M_A2_Q273R3	M_A2_Q274R4	M_A2_Q275R5	M_A2_Q276R6	P_A2_Q161R1	P_A2_Q162R2	P_A2_Q163R3	P_A2_Q164R4	P_A2_Q165R5	P_A2_Q189R9	P_A2_Q1810R10	P_A2_Q1811R11	P_A2_Q231R1	P_A2_Q232R2	P_A2_Q233R3	P_A2_Q234R4	P_A2_Q235R5	P_A2_Q236R6	P_A2_Q237R7	P_A2_Q238R8	P_A2_Q239R9	P_A2_Q2310R10	P_A2_Q251R1	P_A2_Q252R2	P_A2_Q253R3	P_A2_Q254R4	P_A2_Q255R5	P_A2_Q256R6	H_A2_Q151R1
2	5	5	5	5	5	5	2	2	3	3	3	3	3	3	3	3	3	3	4	4	4	4	4	4	2	3	3	4	4	2	3	4	2	3	4	4	3	3	3	3	3	3	4	4	4	4	4	4	6
3	6	5	6	6	6	1	4	1	3	4	1	4	4	4	2	3	3	2	3	4	5	2	4	4	5	5	6	6	6	5	2	4	4	4	1	4	4	4	1	4	4	4	5	4	2	2	4	4	6
11	6	6	6	6	6	5	5	5	4	4	4	4	4	4	1	4	4	4	5	5	5	4	5	5	6	6	6	6	6	5	5	5	4	4	4	4	4	4	1	4	4	4	5	5	4	4	4	4	6
12	5	5	5	6	5	5	4	3	4	3	1	3	3	3	1	3	3	3	4	5	5	5	5	5	5	5	5	5	5	5	4	5	4	4	1	4	3	2	2	3	3	3	4	3	3	3	3	3	6
14	4	3	3	3	2	3	3	3	2	3	2	1	1	3	2	2	3	3	3	3	2	3	3	4	6	5	5	5	5	2	2	3	3	3	1	2	2	2	2	2	2	2	3	3	2	2	3	2	5
16	5	5	6	6	6	5	5	5	3	3	2	3	3	3	1	3	3	3	4	4	5	4	4	4	6	6	6	5	5	2	2	2	4	4	1	4	3	4	3	4	4	3	4	3	4	3	4	4	6
17	6	5	6	6	6	5	5	3	2	2	2	1	1	1	3	1	1	2	4	4	4	5	5	5	4	4	4	3	3	4	4	4	2	2	2	2	2	2	3	1	2	2	2	1	3	1	3	1	6
19	5	5	6	5	5	5	5	4	4	4	1	4	4	4	2	4	4	3	5	5	5	5	5	5	5	5	6	5	6	5	5	5	4	3	1	3	3	4	2	4	4	3	5	5	5	5	5	5	5
20	6	6	6	6	6	5	5	5	4	4	4	4	4	4	1	4	4	4	4	4	1	3	5	5	5	5	6	5	6	5	4	4	1	4	4	4	4	4	4	4	4	4	4	4	1	5	5	3	5
21	5	5	5	6	4	2	1	4	1	2	1	2	2	2	1	3	1	2	4	4	4	2	4	4	4	5	5	5	5	4	1	1	1	2	2	2	2	1	2	2	1	2	4	3	3	1	4	4	6
22	5	5	6	5	5	5	4	4	2	2	1	3	3	2	1	3	2	2	3	2	2	3	3	3	5	5	6	5	5	4	3	4	4	4	1	4	3	3	1	3	3	3	4	3	4	4	4	4	5
23	5	5	5	5	5	1	1	1	1	3	2	3	2	3	2	3	1	2	1	3	2	3	3	3	5	4	5	5	5	4	4	3	3	3	2	3	2	3	2	4	3	2	2	4	3	3	4	3	4
25	5	3	5	5	6	4	4	4	4	4	1	2	4	3	2	3	3	4	4	4	4	4	3	4	5	5	5	5	5	4	3	4	3	3	1	4	3	3	2	3	3	3	4	4	4	4	3	4	5
29	6	6	6	6	6	1	5	5	4	4	1	4	4	4	1	4	4	4	5	5	5	5	5	5	5	5	5	5	5	1	4	4	3	3	1	3	3	3	1	3	3	3	4	4	4	2	4	4	5
30	6	6	6	6	6	5	1	4	4	4	1	4	3	3	1	4	4	4	5	5	5	5	5	5	5	5	5	5	6	5	1	3	2	3	1	2	3	2	2	2	2	3	1	1	2	1	2	1	6
31	4	4	4	4	4	1	1	1	1	1	1	1	1	1	1	1	1	1	3	3	3	3	3	3	4	4	3	3	3	2	2	5	2	3	2	3	3	3	2	1	2	3	2	3	3	3	2	2	4
32	6	6	6	6	6	4	3	4	1	2	3	2	2	3	3	3	2	2	4	4	3	2	4	4	5	4	5	5	5	4	4	4	2	2	3	2	2	2	3	2	2	2	3	3	3	2	3	3	5
33	3	3	5	4	4	5	4	4	3	4	1	3	2	2	4	3	3	3	4	4	4	3	4	4	2	3	3	4	3	4	2	2	3	2	2	2	2	2	2	2	2	2	3	4	3	3	3	2	4
37	6	5	6	5	5	5	4	5	3	4	1	4	4	4	2	4	4	3	4	3	2	3	4	4	5	5	6	5	2	5	5	5	4	4	1	4	4	4	2	4	4	4	3	2	4	2	4	4	6
40	4	4	5	5	4	3	3	3	2	2	1	2	3	2	2	3	2	1	4	4	4	3	4	4	5	5	5	5	5	3	3	4	2	2	2	2	2	2	2	3	2	1	4	4	4	3	4	4	5
41	4	4	4	4	4	5	3	3	3	3	2	3	3	3	1	3	3	3	3	3	3	3	4	3	4	4	5	4	4	3	3	3	3	3	3	3	3	3	2	3	3	3	3	3	3	3	3	3	5
45	4	4	4	5	5	4	4	5	3	2	2	2	2	2	3	2	2	2	3	3	3	3	2	2	4	4	4	4	4	5	4	4	2	2	2	2	2	2	2	2	2	2	3	3	3	2	2	2	5
47	4	5	5	5	5	4	4	5	3	3	2	3	3	3	2	3	3	3	3	4	3	3	3	3	6	5	5	5	5	5	5	5	3	3	2	3	3	3	1	3	3	3	3	3	3	2	2	3	4
48	4	4	4	4	4	4	4	4	3	3	2	3	3	3	2	3	3	3	3	3	3	2	3	3	4	4	4	3	4	4	4	4	3	4	2	4	4	4	2	4	4	4	3	3	2	2	2	2	4
49	4	5	5	5	4	3	4	4	4	4	2	4	4	4	1	4	4	4	3	2	2	2	3	3	4	4	5	5	5	4	4	5	3	3	2	3	3	3	2	3	3	3	3	4	4	2	3	3	5
50	5	5	5	5	5	4	5	5	4	4	1	4	4	1	4	4	4	4	4	4	3	4	4	4	5	5	5	5	5	5	5	5	3	3	2	3	3	3	3	3	3	3	3	3	3	3	3	3	5
51	6	5	6	6	6	5	5	5	3	3	1	3	3	4	2	3	3	3	4	4	4	4	4	4	5	5	6	6	6	5	5	5	4	4	1	4	4	4	1	3	4	3	5	5	5	5	5	5	6
52	5	5	5	5	5	4	4	4	4	4	1	3	3	4	1	4	4	4	4	4	4	5	4	4	5	4	5	4	4	5	3	3	4	4	1	4	4	4	2	4	4	4	5	5	5	3	5	4	6
53	5	4	5	5	5	4	5	5	3	3	2	4	4	4	4	3	3	3	4	4	4	4	4	4	5	5	4	5	5	5	5	5	3	3	2	3	3	3	2	3	3	3	3	3	3	2	3	3	5
55	6	6	6	6	6	4	4	5	1	1	2	1	1	1	3	1	1	1	3	3	3	3	3	3	6	6	6	6	6	5	4	5	1	2	2	1	2	1	3	1	1	1	3	4	4	4	4	4	6
56	4	5	6	6	6	3	3	5	3	3	1	3	3	3	1	3	3	3	4	4	2	2	4	4	6	6	6	6	6	4	4	4	3	3	1	3	3	3	1	3	3	3	4	4	3	4	4	4	5
57	3	3	4	4	2	4	4	4	1	2	2	2	2	3	4	2	2	2	5	5	5	5	5	5	4	4	4	3	4	4	4	4	1	1	1	1	1	1	1	1	1	1	3	3	3	3	3	3	4
59	4	4	5	5	5	4	3	4	3	3	3	3	3	3	2	3	3	3	3	3	3	3	4	4	6	6	6	5	5	4	4	4	3	3	3	3	3	3	3	2	2	2	4	4	4	1	3	4	4
63	4	4	4	5	4	5	4	4	3	3	2	3	3	3	2	3	3	3	4	4	4	3	3	3	4	4	4	4	4	4	4	5	3	3	1	3	3	3	2	3	3	3	3	3	3	3	3	3	5
65	6	6	6	5	6	4	1	3	4	4	1	4	4	4	1	4	4	4	4	4	4	3	4	4	6	5	6	6	6	4	4	4	3	3	1	3	3	4	1	3	3	3	5	5	5	5	5	5	6
68	4	3	3	5	4	5	3	2	2	2	2	2	2	3	2	2	2	2	3	3	3	4	2	4	6	6	6	6	6	3	3	3	1	2	2	2	3	2	2	2	2	3	4	2	3	3	3	3	3
71	3	3	3	3	3	3	3	3	3	3	2	2	3	3	2	3	3	2	4	4	4	3	4	4	4	5	4	5	4	3	3	3	4	4	1	4	4	4	1	4	4	3	5	5	5	5	5	5	6
73	4	5	4	5	4	4	5	4	3	3	2	3	2	3	2	3	3	3	4	4	4	2	4	3	5	5	5	6	5	4	4	4	3	3	1	3	3	3	2	3	3	3	4	3	4	3	4	4	5
74	5	5	5	5	5	5	4	3	3	3	2	3	3	3	2	3	3	3	4	4	3	3	3	3	5	5	5	5	5	4	3	3	3	3	2	2	2	3	2	2	2	2	3	3	3	3	3	3	6
77	1	1	3	4	1	4	3	4	2	3	3	2	2	2	2	2	2	3	1	3	2	3	3	3	2	3	3	4	3	4	4	4	2	3	3	3	3	2	2	2	1	1	1	3	4	3	3	2	3
80	3	3	1	2	1	1	1	1	4	4	1	2	3	4	1	4	4	4	3	3	3	5	3	3	5	4	4	6	4	3	2	3	1	1	1	1	1	1	1	1	1	1	4	4	4	5	3	5	5
84	4	4	5	5	5	3	2	3	2	2	2	3	3	3	2	3	3	3	3	3	3	3	3	3	4	4	4	3	4	3	2	4	1	2	2	2	2	2	2	2	2	2	3	3	3	3	3	3	5
86	5	5	5	5	5	2	4	4	3	3	2	3	3	2	2	2	3	3	4	4	4	4	4	4	6	6	6	6	6	5	4	4	4	4	3	3	3	2	2	2	3	3	4	4	4	4	4	4	6
89	6	6	6	6	6	5	4	4	3	4	4	4	3	4	1	3	3	3	4	4	3	1	5	5	6	6	6	6	5	5	5	3	3	4	1	4	4	3	1	4	3	3	3	4	2	3	3	5	5
90	5	5	6	4	4	5	4	3	2	3	1	3	3	2	1	2	3	3	4	4	4	4	4	4	6	5	6	4	5	4	4	2	2	3	1	2	2	2	2	2	2	2	4	4	4	4	4	4	6
92	5	5	6	5	6	5	4	3	2	3	1	2	2	3	2	3	2	3	3	3	3	2	3	3	4	5	4	4	6	4	4	4	3	3	2	4	4	4	2	3	3	3	3	2	3	1	2	3	4
93	6	5	5	5	4	5	5	5	1	1	4	1	2	2	4	1	1	1	2	3	3	3	4	2	6	6	6	5	4	5	4	4	3	3	3	3	3	3	2	2	3	2	5	4	4	4	5	4	6
94	5	5	6	5	4	5	4	5	3	3	1	3	3	3	1	4	3	2	4	5	5	4	5	5	5	5	6	5	4	5	3	1	1	1	2	1	1	1	2	1	1	1	2	1	5	5	1	3	6
96	5	5	6	6	6	4	4	4	2	2	1	2	2	3	2	3	2	2	3	3	3	2	3	3	5	5	6	5	5	4	3	3	1	2	2	1	2	1	2	1	2	2	3	3	5	3	3	4	5
97	5	5	5	5	5	5	4	4	4	4	4	4	4	4	1	4	4	4	4	4	4	3	5	5	6	6	6	6	6	5	5	5	1	2	1	2	3	3	2	3	2	3	3	3	3	3	3	3	5
100	5	5	5	5	5	3	3	4	3	3	2	4	4	3	2	3	3	3	4	4	4	4	4	4	5	5	5	5	4	3	3	2	2	2	3	2	2	2	3	2	2	2	2	2	4	4	2	1	5
101	5	5	5	5	5	4	3	3	3	3	2	3	3	2	2	3	3	3	4	4	4	4	4	4	5	5	6	6	6	4	2	3	3	3	2	3	3	3	2	3	3	3	4	4	4	2	4	4	4
106	5	5	5	5	6	3	1	1	1	1	4	1	1	1	4	1	1	1	1	1	1	1	1	1	6	5	5	5	6	2	2	2	2	2	4	2	2	1	4	2	2	2	3	3	2	1	1	1	6
107	5	5	5	4	4	3	3	3	3	3	3	3	3	3	1	3	3	3	3	3	3	5	3	3	5	5	4	4	4	1	2	5	3	3	3	3	3	3	3	3	3	3	3	3	3	3	4	3	6
108	6	5	5	6	6	5	4	4	2	2	2	2	2	2	2	2	2	2	3	3	2	2	3	3	6	6	6	6	6	4	3	4	1	1	1	3	3	3	1	3	2	2	4	4	4	4	4	4	5
110	4	4	4	5	5	4	5	3	2	1	3	2	3	4	2	3	3	3	4	4	3	2	3	4	5	5	5	4	6	4	3	2	1	1	1	1	1	1	1	1	1	1	1	1	1	1	1	1	3
111	5	4	3	5	6	4	3	3	3	4	1	3	3	4	2	3	4	4	4	4	5	3	5	5	3	3	4	5	5	4	4	3	3	3	3	4	3	3	2	3	3	3	4	4	4	4	4	4	6
112	6	6	6	6	6	5	2	2	2	3	1	1	1	1	2	2	2	4	2	2	4	4	3	3	6	5	5	5	6	3	2	2	2	2	2	2	2	2	2	2	2	2	3	3	3	5	3	3	5
113	3	4	4	3	4	3	1	1	1	2	3	1	1	1	1	1	1	2	4	4	4	1	5	5	4	4	5	4	4	3	1	4	3	3	1	3	3	3	2	3	3	3	4	4	5	3	4	4	5
114	4	4	5	6	4	4	4	4	2	2	3	2	1	1	4	2	1	2	5	4	4	5	4	5	5	5	5	5	4	5	5	4	2	2	2	2	2	2	2	2	2	2	3	3	3	3	3	3	6
116	3	4	4	4	2	5	3	3	3	2	1	2	3	1	4	2	2	2	2	1	3	2	2	2	4	5	5	5	5	5	3	5	3	3	3	3	3	3	2	4	3	3	5	5	5	5	5	4	4
117	4	5	6	5	5	5	4	3	2	4	4	4	4	3	2	2	2	2	3	3	3	3	3	3	3	4	6	3	3	3	4	5	2	3	2	2	1	3	3	4	4	2	3	4	3	2	2	3	4
119	2	4	5	4	3	4	3	3	3	3	2	3	3	3	2	3	3	3	4	2	2	2	2	2	4	4	5	5	6	5	4	5	3	3	1	4	4	4	1	4	4	3	4	3	4	4	4	4	4
121	5	5	5	5	5	4	4	3	2	2	3	2	2	2	3	2	2	2	3	3	4	3	3	3	5	5	5	5	5	4	3	3	2	3	3	4	4	3	1	4	4	4	5	4	5	3	5	5	2
124	6	6	5	6	6	5	4	4	1	1	3	2	1	1	1	1	1	1	3	3	3	1	3	3	5	4	5	4	4	5	2	3	1	2	1	3	2	2	1	2	1	2	3	3	4	2	3	3	6
127	5	5	6	4	5	5	4	4	4	4	1	4	4	4	1	4	4	4	5	5	1	3	5	5	5	5	5	3	4	5	5	3	3	3	2	3	3	3	2	3	3	2	3	3	4	3	3	3	5
129	5	5	5	5	5	5	5	4	4	3	1	3	4	3	1	3	3	3	5	3	4	2	4	4	5	5	5	5	5	4	2	4	3	4	1	4	4	4	2	4	3	3	5	4	4	4	4	4	5
130	4	4	4	4	4	3	3	3	3	3	3	3	3	3	3	3	3	3	3	3	3	3	3	3	5	5	5	5	5	4	4	4	2	2	2	2	2	2	2	2	2	2	3	3	3	3	3	3	5
132	4	4	4	4	4	3	3	2	2	2	2	2	2	2	2	2	1	3	3	3	3	3	3	3	3	4	4	4	4	3	3	3	2	3	2	2	2	2	2	2	2	2	3	3	3	3	3	3	4
136	4	4	5	4	3	4	4	4	3	3	1	3	3	3	2	3	3	3	4	5	5	5	5	5	5	4	5	4	5	4	4	3	3	3	4	4	4	4	2	4	4	4	5	4	2	3	5	5	4
141	4	4	5	4	1	5	3	3	3	3	1	4	4	4	2	4	3	3	4	3	4	3	5	4	5	5	6	5	1	5	5	5	4	4	4	4	4	4	4	4	4	4	3	3	5	5	3	4	6
143	5	5	6	5	6	5	3	3	4	3	1	4	3	3	2	4	4	3	5	5	4	1	3	4	6	6	6	6	6	2	2	2	4	4	2	4	3	4	2	4	4	3	3	3	3	1	1	5	6
144	4	4	4	3	4	4	3	3	3	3	2	3	3	3	2	3	3	3	3	3	2	2	3	3	4	4	4	4	4	5	4	4	3	3	2	3	3	3	2	3	3	3	4	4	4	4	4	4	4
145	5	4	5	4	5	4	4	3	3	3	1	2	3	4	1	3	3	3	4	4	3	2	4	4	6	4	5	4	5	3	3	3	3	3	1	2	3	4	1	3	3	3	3	4	4	3	3	3	5
148	5	5	5	5	5	4	4	4	3	3	2	2	2	3	2	3	3	3	4	3	3	3	4	4	5	5	5	5	5	2	2	2	3	3	3	3	3	3	3	3	3	3	3	3	4	2	3	2	5
149	4	4	4	3	6	2	3	3	4	4	1	4	3	3	1	4	4	4	2	4	4	1	3	4	5	4	4	6	4	2	2	2	3	3	2	4	4	4	2	3	4	4	3	3	3	3	3	3	5
151	3	3	4	4	3	3	4	3	2	3	2	2	2	2	2	2	2	2	3	3	3	3	3	3	3	4	3	3	3	3	2	3	3	3	2	3	3	3	3	3	3	3	2	2	1	1	2	1	4
152	5	5	5	5	5	4	4	4	3	3	2	3	3	3	2	3	3	3	4	3	4	4	4	4	6	5	6	5	6	5	5	3	2	2	2	2	3	3	1	3	3	3	4	3	3	3	3	3	4
153	6	6	5	5	6	5	4	4	3	2	2	3	3	3	2	3	3	3	3	3	3	3	3	3	6	6	6	6	6	2	2	2	3	3	3	3	3	3	2	3	3	3	3	3	3	3	3	3	6
155	6	6	6	6	6	5	5	5	3	3	2	3	3	3	2	3	3	3	5	4	4	5	4	5	5	5	5	5	6	3	3	3	3	3	3	3	3	3	2	3	3	3	3	3	4	2	3	4	6
158	5	4	6	6	6	5	5	5	4	4	4	4	4	4	1	4	4	4	5	5	1	1	5	5	6	6	6	6	6	5	5	5	4	4	4	4	4	4	2	4	3	4	5	5	1	1	5	5	6
159	6	6	6	6	6	5	5	5	4	4	1	4	4	4	1	4	4	4	5	5	4	5	5	5	6	6	6	6	6	5	5	5	4	4	4	4	4	4	1	4	4	4	5	5	5	5	5	5	6
161	6	5	6	5	6	5	3	3	3	3	3	3	3	3	2	3	3	3	4	4	4	3	4	4	5	5	6	6	6	5	2	2	2	2	1	2	2	3	2	3	2	2	3	4	3	3	4	3	6
163	2	2	5	5	4	3	3	2	3	3	2	3	3	3	2	3	3	3	3	3	3	2	3	3	4	5	5	5	4	3	4	4	2	2	2	2	2	2	2	2	2	2	3	3	2	5	3	3	5
164	5	5	5	5	5	3	3	3	3	3	1	3	3	4	1	4	3	3	5	5	5	5	5	5	5	5	5	5	5	5	5	5	2	2	2	2	3	3	2	2	2	2	4	3	3	3	3	3	5
165	5	5	6	5	6	3	3	3	3	3	2	4	3	3	2	4	3	3	3	3	4	3	4	4	5	5	5	4	4	5	5	3	3	3	1	4	3	3	2	3	3	3	4	3	4	3	5	4	4
168	6	6	6	6	6	5	4	4	2	3	2	2	2	2	2	3	2	3	2	2	2	1	1	3	6	6	6	6	6	2	2	2	1	1	1	1	1	1	1	1	1	1	5	5	2	3	5	5	5
169	5	5	5	5	5	4	2	2	3	3	1	2	3	3	2	3	3	3	4	4	5	4	4	5	5	5	5	5	5	4	4	4	3	3	2	3	3	3	2	2	3	3	5	5	5	4	5	4	5
170	3	4	4	4	5	3	2	2	2	2	3	2	2	1	3	2	2	2	4	3	4	4	4	4	5	5	5	5	5	3	3	3	3	3	3	3	3	2	2	3	3	2	4	3	4	3	4	4	4
172	4	4	4	3	4	4	4	2	3	3	1	2	3	3	2	3	3	3	3	3	3	1	3	2	4	5	5	5	5	3	2	2	1	1	2	1	1	1	4	2	2	1	3	3	3	4	3	3	4
181	3	3	3	4	3	3	2	2	3	3	2	3	3	3	2	2	2	2	3	3	3	3	3	3	4	3	3	4	3	4	3	3	2	2	2	3	3	3	2	3	3	3	4	4	4	3	4	4	3
182	5	5	5	4	5	4	3	3	3	3	1	3	3	2	2	3	3	3	3	3	3	2	3	3	6	5	5	5	5	4	4	4	4	4	4	4	4	4	4	4	4	4	3	4	4	2	4	3	6
184	5	5	5	5	5	4	4	4	2	2	2	2	2	2	2	2	2	2	2	2	2	2	2	2	5	5	5	5	5	4	4	4	1	1	1	1	1	1	1	1	1	1	3	3	3	3	3	3	5
185	4	4	5	5	4	4	3	4	2	3	2	2	2	2	2	2	2	2	4	4	4	3	4	4	4	5	5	4	4	4	4	4	3	3	3	3	3	3	2	3	2	3	5	5	5	5	5	5	4
186	5	5	5	5	3	5	2	4	2	2	3	2	2	2	3	2	2	2	4	3	3	2	3	3	4	4	4	4	3	4	4	4	3	3	3	3	3	3	3	3	3	3	2	2	2	2	2	2	4
189	4	3	5	3	5	4	4	4	3	3	2	3	3	3	2	3	4	4	4	4	5	5	5	5	4	5	5	5	6	2	5	4	4	4	2	4	4	3	1	3	3	3	3	3	3	3	3	4	5
190	4	3	5	5	2	4	4	4	3	3	3	3	3	3	2	3	3	4	4	4	3	2	5	5	3	3	6	5	1	4	4	4	3	3	2	3	3	3	2	3	3	3	4	4	2	2	4	5	3
191	5	5	5	5	5	3	3	4	2	2	1	2	2	2	2	2	2	1	2	3	3	2	2	2	6	5	5	5	5	5	5	2	1	2	3	1	1	1	3	2	1	1	4	5	1	5	5	5	4
195	2	4	5	4	2	5	2	2	2	1	4	1	1	1	4	1	1	1	3	3	4	3	4	4	5	4	5	5	3	5	3	2	4	4	1	4	4	4	1	4	4	4	4	4	4	5	4	5	5
196	5	5	5	5	5	4	4	4	2	2	1	2	3	3	2	3	3	3	3	3	3	2	3	3	6	5	6	6	6	5	2	5	3	3	3	3	3	2	2	3	3	3	3	3	3	3	3	3	6
199	4	5	5	6	5	4	3	3	3	3	2	3	3	3	2	3	2	2	4	3	1	1	2	3	5	5	5	5	6	5	4	4	2	3	1	3	3	3	2	3	2	2	3	3	3	3	3	3	5
200	5	4	5	5	4	3	3	4	2	3	1	2	2	2	1	3	3	3	3	3	3	3	3	3	6	5	5	5	5	4	4	4	2	3	2	2	2	2	3	2	2	2	3	3	3	3	3	3	5
201	3	4	4	4	4	3	2	3	3	3	2	3	3	3	2	3	3	3	3	3	2	3	2	4	4	4	4	4	4	3	2	2	1	1	1	1	1	1	1	1	1	1	4	3	3	4	3	4	4
202	6	6	6	6	6	2	2	2	3	3	3	3	3	3	1	3	3	3	5	5	5	5	5	5	6	6	6	6	6	5	2	4	3	3	1	3	2	3	1	3	3	3	4	4	4	4	4	4	6
204	6	6	6	6	6	3	3	3	1	3	2	3	2	2	2	1	1	1	3	3	3	4	3	3	5	4	4	4	4	5	5	3	3	3	2	3	3	4	2	3	3	3	4	4	4	4	4	4	5
205	4	6	6	6	6	4	3	4	3	3	1	3	3	3	1	3	3	3	3	4	4	4	4	4	4	5	6	6	6	3	3	2	2	2	1	2	2	1	1	1	1	1	3	2	3	3	3	3	4
208	3	3	3	3	3	3	3	3	3	2	2	2	2	3	3	3	3	3	3	3	3	3	3	3	3	3	3	3	3	3	3	3	2	2	2	2	2	2	2	2	2	2	2	2	2	2	2	2	6
210	4	3	4	3	3	4	4	3	3	3	1	3	3	3	2	3	3	3	4	4	4	3	4	4	3	3	3	3	3	2	2	3	3	3	1	3	3	3	2	3	3	3	3	4	4	2	3	3	4
211	5	5	5	5	5	5	4	4	3	3	3	3	3	4	2	3	3	3	3	3	4	3	3	3	6	5	5	5	6	4	4	4	2	3	2	4	3	3	2	3	3	3	4	4	4	4	4	4	4
214	5	5	6	5	5	2	2	3	3	3	2	3	2	3	3	3	3	3	3	3	3	3	3	3	6	6	6	6	6	3	3	4	2	2	2	2	2	2	2	2	2	2	3	3	3	3	3	3	6
218	4	4	4	5	2	5	2	2	3	4	2	3	2	4	1	3	3	3	3	4	5	4	4	4	4	3	5	3	1	5	3	3	2	2	2	2	2	2	2	2	2	2	4	3	4	2	3	3	5
223	3	3	3	4	2	3	3	3	3	3	2	3	3	3	2	3	3	3	4	4	4	3	3	4	5	5	5	6	4	2	4	3	3	3	2	3	3	3	2	3	3	3	3	4	3	4	3	4	5
231	5	5	5	5	6	1	1	1	4	4	1	4	4	4	1	4	4	4	4	4	4	3	4	4	6	6	6	6	5	5	5	5	3	3	3	3	3	3	3	3	3	3	4	4	4	4	4	4	6
233	5	5	4	5	6	5	4	4	3	3	1	3	3	3	3	3	3	4	3	4	3	3	3	4	5	4	5	6	6	4	3	4	3	2	1	3	2	3	2	3	2	2	4	4	3	4	4	4	5
234	5	5	6	6	5	4	3	4	3	3	2	3	3	3	2	3	3	3	4	4	4	4	4	4	6	6	6	6	6	4	4	4	3	3	3	3	3	3	2	3	3	3	4	4	4	4	4	4	6
241	4	4	4	4	3	3	4	4	2	2	2	2	2	2	3	2	2	2	3	4	4	1	4	4	5	5	5	5	5	4	4	4	2	3	3	3	3	3	3	3	2	3	4	4	4	4	4	4	5
242	3	3	3	5	3	4	3	3	3	3	2	3	3	3	2	3	3	3	3	3	3	4	3	3	4	4	4	4	6	4	4	3	2	2	2	2	3	3	3	3	3	3	2	2	2	4	3	3	4
243	6	6	6	6	6	2	4	3	3	3	1	3	3	3	1	4	4	3	3	3	4	3	4	3	6	6	6	6	6	4	4	4	3	3	3	3	4	3	1	3	3	2	4	4	4	4	4	4	6
245	4	3	4	4	4	5	4	4	2	2	2	2	2	1	1	1	1	1	3	2	4	2	2	2	4	4	3	4	3	4	4	4	2	3	1	2	2	2	2	2	1	2	4	4	3	3	4	3	5
246	3	4	4	3	5	4	4	4	3	3	2	3	3	3	2	3	3	2	3	3	3	3	3	4	4	5	5	4	5	3	2	3	3	3	1	3	3	3	2	3	3	3	3	3	3	3	3	4	4
247	3	4	4	4	4	2	2	3	2	2	2	2	2	2	2	2	2	2	3	3	3	3	3	3	4	4	3	3	3	2	2	2	2	2	3	2	3	3	2	3	2	2	3	3	3	3	3	3	3
248	5	5	5	5	6	5	4	4	3	3	1	3	3	3	2	3	3	3	4	3	4	3	4	4	5	5	5	6	6	5	3	3	3	3	2	2	3	3	2	3	3	3	4	3	5	3	5	5	5
249	6	5	6	6	6	5	3	4	4	4	1	3	3	3	2	3	3	3	4	4	2	4	4	4	6	6	6	6	6	5	5	3	3	3	3	3	3	3	3	3	3	3	3	3	3	3	3	3	6
261	5	4	5	5	5	3	3	4	2	2	2	2	2	2	2	2	2	2	2	2	2	2	3	3	5	4	4	3	3	3	3	3	2	2	3	1	2	2	2	2	2	2	2	3	3	3	3	2	4
266	5	5	5	5	5	5	4	4	2	3	2	3	3	3	1	3	3	2	3	3	5	1	4	4	6	5	5	5	5	5	4	5	1	3	2	1	2	3	2	2	2	2	3	3	1	1	3	3	6
268	6	6	6	6	6	5	3	3	2	3	3	3	3	2	3	2	3	3	3	3	3	3	3	3	5	5	5	5	5	1	4	3	2	3	3	3	4	2	2	2	2	2	4	4	4	4	4	4	6
269	6	6	6	6	6	5	4	3	3	3	1	3	3	2	2	3	3	3	4	4	4	4	3	4	5	5	5	5	6	4	3	3	2	3	2	2	3	2	2	3	2	3	3	2	2	2	2	2	6
282	4	4	4	4	4	2	4	2	2	1	2	2	2	1	2	1	2	1	4	3	4	4	3	4	6	5	5	6	4	4	2	4	2	2	1	2	1	2	2	1	2	2	3	4	3	5	2	3	6
283	6	6	6	6	6	3	3	4	3	3	3	3	3	3	2	3	3	3	4	3	3	2	4	4	5	5	5	5	5	3	3	3	3	3	3	3	3	3	3	3	3	3	4	4	4	4	4	4	5
285	2	3	5	5	5	5	3	3	2	2	3	2	3	2	3	2	1	1	3	4	2	2	3	3	4	4	5	4	5	5	3	3	2	3	2	2	3	3	2	3	3	3	3	2	3	2	3	4	4
290	3	5	3	4	3	3	4	4	3	2	2	3	2	2	3	2	2	2	4	2	2	3	3	3	3	3	4	3	4	1	1	3	2	2	3	3	3	3	2	2	2	2	2	2	2	2	2	2	4
296	4	3	3	3	3	2	3	3	2	3	2	3	3	2	3	3	2	2	3	3	3	3	3	3	3	3	4	3	3	3	2	2	2	2	2	2	2	2	2	2	2	2	2	2	2	3	3	3	6
300	6	5	5	6	4	4	3	3	4	4	1	4	4	4	1	4	4	4	5	5	5	5	5	5	5	5	5	5	4	3	3	3	3	3	1	3	3	3	2	3	3	3	4	4	4	3	4	4	5
301	5	6	6	5	5	4	3	1	3	3	1	3	2	3	1	3	3	3	4	2	2	2	4	3	5	5	5	5	5	4	3	3	2	2	1	3	3	2	3	3	2	2	3	2	5	2	3	4	5
302	3	4	2	2	3	2	3	4	2	2	2	2	1	2	1	3	3	3	4	4	4	4	3	3	4	4	4	3	4	3	3	3	2	2	2	2	1	2	2	2	2	2	3	3	3	3	4	3	5
303	6	5	6	6	6	5	5	5	4	4	4	4	4	4	4	4	4	4	5	5	5	5	5	5	6	6	6	6	6	3	5	5	4	4	4	4	4	4	1	4	4	4	5	5	5	1	5	5	6
304	6	6	6	6	6	3	3	4	3	3	1	3	3	3	1	3	3	4	3	3	3	3	3	3	5	6	6	5	6	2	4	2	1	1	1	1	1	1	1	1	1	1	5	5	5	1	4	5	5
306	3	3	4	3	3	2	1	2	1	1	3	2	2	2	3	2	1	1	1	1	1	1	1	1	4	5	5	5	4	4	3	3	3	3	3	3	3	3	2	3	3	3	3	3	4	3	3	4	4
308	5	6	6	6	6	3	3	3	4	4	1	4	4	4	1	4	4	4	5	1	5	1	5	5	6	6	6	3	6	5	5	5	4	4	4	4	4	4	4	4	4	4	5	5	5	5	5	5	6
309	4	4	4	4	3	3	4	3	2	3	2	2	2	2	2	3	3	3	3	3	2	4	3	3	6	6	5	5	5	4	3	3	4	4	1	4	3	3	1	3	3	3	5	5	4	4	4	4	5
320	5	6	6	4	6	5	5	5	4	3	1	4	4	4	1	4	4	4	5	5	5	5	5	5	5	4	4	6	6	4	3	3	1	1	2	3	4	1	1	4	4	2	5	4	5	5	5	5	5
323	5	5	6	5	5	4	4	3	2	3	2	3	3	3	3	2	2	3	3	3	2	3	3	3	5	5	5	5	5	4	3	2	2	3	2	3	3	2	3	3	2	3	3	3	2	2	2	3	3
324	5	4	5	5	4	4	3	2	2	2	1	3	3	3	2	3	2	2	3	3	3	2	2	2	6	6	6	6	4	5	5	5	4	4	1	4	4	4	2	4	4	4	5	5	5	5	5	5	4
325	6	6	6	6	5	4	3	3	3	3	2	3	4	4	2	3	3	3	4	4	4	4	4	4	5	5	6	5	6	5	3	3	3	3	2	4	4	4	2	3	3	4	4	3	4	2	4	4	5
332	4	3	3	4	2	1	2	1	1	1	1	1	3	1	1	1	4	1	4	3	3	3	3	3	6	6	6	6	6	5	4	4	2	3	2	4	4	2	4	1	1	1	1	1	2	5	1	1	4
333	3	4	4	4	2	4	4	4	4	4	1	4	3	3	2	3	3	3	3	4	3	2	4	3	4	4	4	4	3	4	4	4	2	2	2	2	1	2	2	2	2	2	3	4	4	2	4	5	4
334	5	4	5	4	6	5	4	2	3	3	3	3	3	3	2	3	3	3	3	3	3	3	3	3	4	4	5	5	6	5	4	3	3	2	3	3	4	3	4	4	3	3	3	3	3	2	3	4	5
335	5	4	6	5	4	2	3	3	1	1	1	1	2	1	1	1	2	2	3	3	3	4	4	3	5	4	5	5	5	3	3	2	3	3	1	3	4	2	1	3	3	3	3	3	3	3	3	3	5
338	4	4	4	4	4	3	4	2	3	3	2	3	3	3	2	3	3	3	3	3	3	3	3	3	4	6	5	4	5	2	2	2	2	2	2	2	2	2	2	2	2	2	1	1	1	3	1	2	5
339	5	5	6	5	5	4	3	4	3	2	3	3	3	3	2	3	3	3	4	2	3	2	4	4	5	4	5	5	6	4	4	4	3	3	3	3	3	3	2	3	3	3	3	1	2	3	3	4	5
340	6	6	6	6	6	5	5	5	3	3	3	3	3	3	3	3	3	3	4	4	3	1	5	5	6	6	6	6	1	5	5	5	2	3	3	2	4	1	2	2	2	2	5	5	1	1	5	5	5
347	4	3	5	5	4	4	4	4	3	3	3	3	3	2	1	1	4	3	4	4	4	1	4	4	5	4	5	4	5	3	4	3	1	1	1	1	1	1	4	1	1	1	3	3	3	4	2	1	6
349	1	1	1	1	1	1	5	5	4	4	4	4	4	4	1	4	4	4	5	5	1	1	5	5	4	3	4	4	2	2	4	4	3	3	1	2	3	4	2	3	3	3	4	5	5	4	4	5	3
350	5	5	5	4	6	3	2	4	2	3	3	3	2	3	3	3	3	3	3	3	3	3	3	3	6	6	6	6	6	2	2	2	2	3	2	3	2	3	3	3	2	3	3	4	5	3	4	3	6
351	6	4	4	4	6	5	5	5	4	4	1	4	4	4	1	3	3	3	5	4	4	4	4	4	5	4	5	4	5	5	4	4	3	3	1	3	4	4	2	3	3	3	5	3	5	2	4	4	4
352	5	4	4	4	3	4	4	4	4	4	1	4	4	4	2	3	3	3	5	5	4	5	4	4	4	4	4	3	4	5	4	4	2	2	2	3	3	2	2	3	2	2	2	2	2	2	2	2	6
353	5	5	6	6	6	1	1	3	3	4	4	4	4	3	1	4	4	3	5	5	5	5	5	5	5	5	6	6	6	5	4	5	4	4	2	4	4	4	4	4	4	4	5	5	5	3	5	5	4
354	5	5	5	5	5	4	4	4	3	3	2	3	3	3	1	3	3	3	4	4	4	3	3	3	3	3	4	4	4	4	4	4	2	3	2	3	3	3	2	3	3	3	3	3	3	2	2	2	5
356	5	5	6	5	5	4	3	4	4	4	1	4	4	4	1	4	4	4	5	4	5	5	5	5	5	5	5	5	6	4	4	4	3	3	2	3	3	3	1	3	3	3	3	4	3	3	4	4	6
357	5	5	6	6	6	5	4	5	2	3	2	3	2	3	2	3	1	1	3	4	4	1	3	4	6	6	6	6	6	5	4	2	2	4	3	3	3	3	3	3	3	3	4	5	1	1	5	5	6
358	2	2	2	4	1	4	4	3	2	3	2	3	3	3	2	2	2	2	3	2	3	1	3	3	3	3	3	1	1	3	3	3	3	3	1	3	3	3	2	3	3	3	3	2	4	2	3	4	4
359	4	3	4	3	4	2	2	3	1	2	2	3	1	2	2	3	2	2	2	3	3	3	3	3	4	5	5	5	4	3	3	3	4	4	1	4	3	3	2	3	3	4	5	4	4	3	5	5	3
363	5	5	6	6	5	5	4	4	2	3	1	2	1	2	2	2	2	2	4	4	4	1	4	4	5	4	6	6	5	5	3	4	3	3	1	4	3	4	1	4	3	3	4	4	4	2	4	4	6
365	5	5	6	4	6	5	5	4	4	4	1	4	4	4	1	4	4	4	5	5	5	1	3	5	5	5	6	6	6	5	5	5	3	3	1	3	3	1	3	4	4	3	4	4	4	4	5	5	6
366	4	3	3	4	4	2	2	2	3	3	3	3	3	3	3	3	3	3	4	4	4	4	4	4	5	5	4	4	4	4	4	4	3	3	3	3	3	3	3	3	3	3	4	4	4	4	4	4	5
367	6	6	6	6	6	4	4	4	4	4	4	4	4	4	4	4	4	4	4	4	4	4	4	4	6	6	6	6	6	5	5	5	4	4	3	3	4	3	3	3	3	3	3	3	3	3	3	3	6
368	6	5	6	6	6	2	3	3	1	2	2	2	2	2	3	2	2	1	3	3	3	3	3	3	6	6	6	6	6	3	2	3	2	2	2	3	3	3	2	2	2	2	3	3	2	4	2	2	6
369	6	5	6	5	6	5	5	4	1	3	1	3	1	1	1	1	1	1	3	3	4	2	4	3	5	6	6	5	6	4	1	1	2	3	2	2	3	2	3	2	2	1	3	4	3	2	3	3	6
370	5	5	5	5	5	5	4	1	3	3	1	4	4	4	1	3	3	3	5	5	5	5	5	5	5	5	5	5	5	5	4	3	4	4	1	4	4	4	4	4	4	4	5	5	5	5	5	5	5
375	6	4	4	4	6	5	3	3	4	4	1	4	4	3	1	3	3	4	4	4	5	3	5	5	5	5	5	4	6	5	3	3	3	3	1	3	3	3	1	4	4	4	5	5	5	5	5	4	5
380	5	4	5	5	5	4	1	5	2	3	3	3	2	4	1	4	4	4	3	3	3	4	3	3	6	6	6	6	6	5	1	5	3	2	3	3	2	3	2	4	4	4	5	3	4	5	4	4	6
400	5	6	5	6	5	3	2	2	3	3	2	2	2	3	1	3	2	3	3	4	4	4	3	4	5	4	5	6	4	2	2	3	1	1	3	2	2	2	3	2	2	1	4	4	5	4	4	5	5
401	4	4	5	5	4	4	4	3	3	3	2	3	2	2	3	2	2	2	5	5	4	3	4	3	5	5	5	5	5	3	3	3	3	2	2	2	2	2	2	2	2	2	3	3	3	3	3	3	6
402	4	4	4	5	3	3	2	2	2	2	1	2	3	3	1	3	2	2	4	3	3	2	3	3	5	5	5	5	5	3	4	4	1	2	1	2	1	1	4	2	2	2	4	3	4	3	3	3	3
403	4	4	4	4	4	3	3	3	3	3	3	3	3	3	3	3	3	3	3	3	4	4	4	4	4	4	3	3	4	4	5	3	2	4	2	3	3	3	2	3	3	3	4	4	4	4	4	4	5
405	5	4	5	5	6	3	3	3	3	3	1	2	3	4	2	4	3	3	3	3	3	3	3	3	5	5	5	6	6	3	3	3	4	4	1	3	3	4	2	4	4	4	3	3	3	3	3	3	4
407	5	5	5	5	5	5	4	4	3	3	2	2	3	3	2	2	2	2	3	3	3	3	3	3	5	5	5	5	5	5	4	3	2	2	2	2	2	2	2	2	2	2	5	5	5	5	4	4	5
408	6	6	6	6	6	3	2	2	2	2	1	2	2	1	1	1	2	2	4	4	3	2	4	3	5	5	5	5	5	5	5	2	2	3	1	3	3	3	3	3	3	3	4	4	4	4	4	4	6
409	3	3	4	4	5	4	3	3	3	3	3	3	3	3	2	3	3	3	3	3	3	2	3	3	5	4	5	5	5	5	4	3	2	3	3	3	3	3	2	3	3	3	3	3	3	3	3	3	5
410	5	5	6	4	5	4	5	5	3	3	2	3	3	3	1	3	4	4	3	4	4	2	3	3	5	4	5	5	5	5	5	4	3	3	2	4	3	3	2	3	3	3	3	2	2	2	3	3	5
412	5	5	5	4	4	3	3	3	3	3	2	2	2	3	3	3	2	2	3	3	3	3	3	4	5	5	4	5	5	4	4	3	3	3	2	3	3	3	2	3	3	3	4	4	3	3	4	4	5
413	5	5	5	5	5	4	4	5	3	3	1	3	3	3	1	3	3	3	3	4	3	2	4	3	5	4	4	4	5	5	5	5	3	3	2	3	3	3	2	3	3	3	4	4	3	4	3	3	4
414	5	5	4	4	4	4	4	5	3	3	1	3	3	4	2	3	3	3	4	3	3	3	4	4	5	5	5	5	5	5	5	5	3	3	2	3	3	3	2	3	3	3	3	3	3	3	3	3	5
415	5	5	4	5	5	4	4	4	2	2	2	2	2	2	2	2	2	2	4	4	3	3	3	3	4	5	4	5	5	2	2	4	3	3	2	3	3	3	2	3	3	3	4	3	3	3	4	4	5
416	4	4	4	4	4	5	5	5	3	3	2	3	3	3	2	3	3	3	4	4	4	3	3	3	5	5	5	4	4	5	5	5	2	2	2	2	2	2	2	2	2	2	4	4	3	3	4	4	5
425	4	4	5	4	5	4	3	3	3	3	1	3	3	3	2	3	3	3	4	3	4	3	4	4	5	5	5	5	5	3	3	3	3	3	1	3	3	3	2	3	3	3	4	4	4	3	4	4	4
431	6	5	6	6	6	1	1	3	1	1	1	3	3	3	1	4	4	4	1	1	1	4	3	5	5	5	5	6	5	4	4	3	2	2	2	2	2	2	2	2	2	2	1	1	1	1	1	1	5
432	5	6	6	6	6	5	1	5	4	3	1	4	4	4	4	4	4	3	3	3	3	2	3	5	6	6	6	6	6	1	1	2	2	3	1	4	4	4	1	4	4	4	3	3	3	3	3	3	5
434	4	4	5	5	5	4	4	4	3	3	1	3	3	3	2	3	3	3	4	4	4	4	4	4	5	5	6	6	6	4	4	4	2	3	2	2	2	2	2	2	2	2	3	3	3	3	3	3	4
435	3	2	6	6	6	5	4	4	4	4	1	4	4	4	2	4	4	4	5	5	5	5	5	5	5	5	5	5	5	3	3	2	1	1	3	1	2	2	3	2	2	1	2	1	1	1	1	1	5
437	1	1	1	1	1	3	3	2	3	3	1	3	3	3	3	3	3	3	4	4	4	4	4	4	1	1	1	1	1	2	2	4	2	2	2	2	2	3	3	3	3	3	3	3	3	2	3	3	4
439	5	5	5	6	5	5	5	5	3	3	1	3	3	3	1	3	3	3	5	5	5	5	5	5	5	5	5	5	5	5	5	5	3	3	1	3	3	3	2	3	3	3	5	5	5	1	5	5	6
440	3	4	4	4	2	4	4	4	2	3	2	3	3	3	1	3	4	4	5	5	5	4	4	4	4	5	4	5	3	4	4	3	2	3	1	3	4	4	2	4	4	4	5	5	5	5	5	5	3
441	4	4	4	4	4	2	2	3	3	3	3	3	3	3	3	3	3	3	4	4	4	4	4	4	4	4	4	4	4	2	2	2	2	2	2	2	2	2	2	2	2	2	3	3	3	3	3	3	4
442	6	5	6	6	5	5	2	2	3	3	1	4	4	4	1	4	4	3	5	5	5	5	5	5	6	6	6	6	6	4	1	4	3	4	1	3	3	4	1	3	4	3	4	3	4	3	3	4	6
443	4	4	4	5	4	4	2	4	2	3	1	2	2	2	1	2	2	3	3	3	4	4	4	4	5	5	5	5	5	4	1	1	2	2	2	2	2	3	2	3	2	2	2	2	2	4	2	2	3
446	4	4	4	4	4	2	2	3	3	3	1	3	3	3	2	3	3	3	3	3	3	1	3	3	5	4	5	4	4	3	4	4	3	3	2	3	3	3	2	3	3	3	3	3	3	3	3	3	5
451	3	3	3	2	5	3	2	3	2	3	1	3	3	2	2	3	2	2	3	3	5	3	4	4	5	5	5	5	3	2	3	3	3	3	2	3	3	3	2	3	3	3	4	4	5	3	5	5	4
452	6	5	6	5	4	3	1	1	3	3	2	3	2	2	2	1	2	3	4	4	3	2	4	4	6	5	5	6	6	4	3	3	2	3	2	3	3	4	2	3	3	3	4	4	5	4	5	5	6
453	6	5	6	6	6	5	4	4	4	4	4	4	4	4	4	3	3	3	4	5	4	3	5	5	5	5	6	6	6	2	2	2	3	3	3	3	4	3	2	3	3	3	3	3	3	3	3	3	5
454	5	5	6	6	6	1	5	5	3	4	2	4	4	4	1	4	4	4	5	5	5	2	4	5	6	6	6	6	6	5	3	3	4	4	2	4	4	4	1	4	4	4	5	4	3	3	4	5	6
455	6	6	6	6	6	4	2	2	3	3	2	3	3	3	2	3	3	3	3	3	3	3	3	3	5	4	5	4	5	4	4	4	2	2	1	3	3	2	1	2	2	2	3	4	4	3	4	4	6
463	5	5	6	5	5	5	4	4	3	3	1	4	4	4	2	4	4	4	4	3	4	3	4	4	5	5	5	5	6	5	4	5	4	4	4	4	4	4	4	4	4	4	5	4	2	4	4	4	6
468	6	6	6	6	5	4	4	5	3	3	3	3	3	3	1	3	3	3	4	1	4	4	4	4	6	6	6	6	6	2	1	5	3	3	3	3	3	3	1	3	3	3	3	3	3	1	3	3	6
471	4	3	4	4	4	4	2	3	3	3	1	3	3	3	1	4	3	3	3	4	4	4	4	4	4	5	5	4	4	5	4	4	3	3	1	3	3	3	1	3	3	3	4	3	4	4	4	4	6
473	4	5	5	4	6	2	2	2	2	2	1	3	3	3	2	3	3	3	3	3	3	2	4	4	5	5	5	5	6	4	2	4	1	1	1	1	1	1	1	1	1	1	3	3	3	3	3	3	5
481	5	5	5	6	5	5	5	5	4	4	1	4	4	4	1	4	4	4	4	3	5	3	4	4	5	6	6	6	6	4	5	4	4	4	1	3	3	3	1	3	3	3	5	1	3	4	4	4	6
482	2	4	4	4	4	3	5	3	2	2	4	2	2	3	2	2	2	2	3	3	2	3	3	2	2	3	3	4	3	5	5	3	2	1	1	1	1	1	1	1	2	1	3	3	3	3	3	3	3
483	5	5	6	5	6	4	4	4	3	3	2	3	3	3	3	3	3	2	4	4	4	4	4	4	6	6	6	6	6	5	5	5	3	3	2	3	3	3	3	3	3	3	4	4	4	4	4	4	4
484	1	3	3	3	4	2	2	2	2	2	2	2	2	2	2	2	2	2	3	3	3	3	3	3	1	2	4	3	2	2	1	3	1	2	1	1	2	2	2	2	2	2	2	3	3	3	3	2	3
492	6	6	6	6	6	5	3	3	4	3	3	3	3	3	2	3	3	3	5	5	4	5	5	5	6	6	6	6	6	4	4	4	3	3	3	3	3	3	2	4	4	4	5	5	5	5	5	5	2
494	6	6	6	6	6	5	4	5	4	4	4	4	4	4	1	4	4	4	5	5	5	1	5	5	6	6	6	6	6	5	5	5	3	4	3	3	3	3	2	4	4	4	3	1	1	1	1	1	6
495	6	6	6	6	6	5	5	4	4	4	1	4	4	4	1	4	4	4	4	4	4	4	4	4	5	5	5	6	6	5	3	4	3	3	2	3	3	4	2	3	3	3	5	4	3	3	4	4	6
496	6	6	6	6	6	2	2	3	2	2	2	2	2	2	2	2	2	2	3	3	3	3	3	3	6	6	6	6	5	3	3	4	1	1	1	1	1	1	1	1	1	1	3	3	4	5	3	3	6
497	2	2	2	4	2	5	4	2	1	2	3	1	2	2	4	1	1	2	3	5	4	5	4	5	3	3	4	3	3	3	3	5	4	4	1	4	4	4	1	4	4	4	4	5	5	5	5	5	3
498	4	5	5	5	2	5	3	5	2	3	1	1	2	3	1	1	1	1	5	5	5	4	5	5	4	4	5	3	1	5	3	2	2	3	2	2	3	3	4	1	1	3	5	3	5	3	3	5	2
499	5	5	6	5	6	4	4	4	3	3	2	3	3	3	1	4	3	3	3	3	4	5	4	3	5	5	5	5	6	5	3	4	3	3	2	3	3	3	2	3	3	3	3	1	3	4	4	4	6
504	5	5	5	5	4	3	3	3	2	2	2	3	3	3	2	3	2	2	4	4	4	4	4	4	4	5	4	5	4	3	2	3	2	2	2	2	2	2	2	2	1	1	3	3	3	3	4	3	6
505	6	6	6	6	6	5	3	2	2	3	2	2	2	3	1	3	2	2	4	4	4	5	3	5	6	6	6	5	6	5	5	5	3	3	2	3	3	3	2	3	2	2	5	5	4	5	4	5	6
506	5	5	5	5	4	4	2	4	3	3	2	3	3	3	2	3	3	3	4	4	4	5	4	4	5	5	5	5	5	4	2	4	4	4	1	4	4	4	1	1	4	4	4	3	3	3	3	4	6
509	5	5	5	5	6	4	2	3	1	2	2	2	2	2	2	2	2	2	3	3	3	3	3	3	5	5	6	5	6	5	2	2	2	2	2	2	2	2	2	2	2	2	4	3	3	2	4	4	6
511	4	4	5	5	5	4	3	3	3	3	2	3	2	2	2	2	2	2	3	2	2	2	2	2	5	5	4	6	6	4	4	3	2	3	1	3	3	3	2	2	3	3	4	4	4	3	5	4	4
512	6	6	6	6	6	5	5	5	3	4	2	4	3	3	1	3	4	4	5	5	5	3	5	5	5	5	6	6	6	5	3	5	3	3	2	3	3	3	2	3	3	3	4	4	4	4	4	4	5
520	3	3	3	4	4	3	3	3	2	1	1	1	1	1	1	1	1	1	3	3	3	3	3	3	6	6	5	5	5	3	3	3	1	1	1	1	1	1	1	1	1	1	3	3	3	3	3	3	3
521	4	4	5	4	3	3	3	3	1	1	1	1	1	1	1	1	1	1	3	4	4	1	3	2	5	5	5	6	6	4	4	4	3	2	3	2	2	2	3	3	3	2	3	3	2	4	2	3	3
522	5	6	6	6	6	1	5	4	3	3	1	3	3	3	1	3	3	3	5	3	4	2	3	5	5	6	6	6	6	1	1	1	1	1	1	1	1	1	1	1	1	1	5	3	1	2	5	5	4
526	4	4	5	5	6	2	2	3	1	3	3	3	3	2	2	3	2	2	2	3	3	3	3	4	6	6	6	6	6	5	5	5	1	2	2	2	2	3	2	3	2	2	3	3	3	3	3	3	6
531	3	6	3	4	1	4	2	2	4	4	4	3	4	2	1	4	4	3	3	3	5	2	2	3	4	4	4	5	2	4	3	3	3	4	4	4	4	4	2	4	4	4	5	5	5	5	5	5	4
532	2	5	5	4	5	3	4	3	4	4	1	4	4	4	1	4	4	4	4	5	4	4	4	5	2	3	6	6	5	4	4	4	3	3	3	3	3	3	2	3	3	3	4	4	3	4	4	4	3
534	2	4	4	4	5	4	3	4	2	4	3	3	4	3	2	3	3	2	2	3	5	3	3	3	1	2	4	5	4	3	3	4	2	3	2	3	2	3	3	4	4	3	2	5	5	3	4	5	2
536	6	4	4	4	4	5	5	5	4	4	4	4	4	4	1	4	4	4	5	5	5	5	5	5	5	5	5	4	4	3	3	3	2	2	2	2	2	2	2	2	2	2	3	3	3	3	3	3	5
537	4	4	4	4	3	4	1	1	3	3	1	3	3	3	1	4	3	3	3	2	3	1	2	2	6	5	6	4	4	5	3	4	2	2	1	2	2	2	1	2	2	2	4	3	4	5	4	5	5
539	6	6	6	6	4	1	1	1	4	4	2	3	3	3	3	2	3	3	5	3	3	3	3	3	6	5	6	5	3	5	4	3	2	2	2	3	2	2	1	1	1	1	3	3	3	3	3	3	5
541	5	5	5	5	5	4	2	4	2	2	3	2	2	2	3	2	2	2	3	3	4	5	3	4	5	5	5	5	6	4	3	3	2	3	2	3	3	3	2	1	3	3	4	4	3	4	4	4	3
542	5	4	4	4	5	5	4	3	2	3	2	2	3	4	2	3	2	3	5	5	5	4	4	5	5	4	5	5	4	4	4	4	3	2	2	3	3	3	3	3	3	3	2	4	4	4	3	4	5
543	6	6	6	6	6	5	5	5	4	4	1	4	4	4	1	4	4	4	5	5	5	5	5	5	6	6	6	6	6	5	5	5	4	4	1	4	4	4	1	4	4	4	5	5	5	5	5	5	6
544	4	4	4	6	5	2	3	3	3	3	1	3	3	3	1	3	4	4	4	3	3	2	4	4	4	5	5	5	4	4	4	3	2	2	2	3	4	3	2	2	2	3	3	3	3	2	3	4	4
545	5	5	6	5	6	4	4	4	3	3	1	3	3	3	2	3	3	3	5	4	4	4	4	4	6	5	6	6	6	5	4	4	3	3	1	3	3	3	2	3	3	3	4	4	4	4	4	4	5
546	6	6	6	6	6	5	5	5	2	2	2	2	2	2	3	3	3	3	5	5	5	5	5	5	6	6	6	6	6	1	1	1	3	3	3	3	3	3	2	3	3	3	5	5	5	5	5	5	6
548	5	5	5	6	5	5	4	4	3	3	1	4	3	4	1	3	3	3	4	4	4	4	4	4	6	6	6	6	6	5	5	5	3	4	1	4	3	4	1	4	4	4	4	4	4	5	5	5	5
554	6	4	6	4	3	1	5	4	2	2	2	2	2	2	2	2	2	2	5	4	5	2	3	4	4	4	6	4	1	1	3	3	4	3	2	3	3	3	2	3	3	4	3	3	3	5	3	4	4
555	4	4	4	5	3	5	4	4	4	4	1	4	4	4	1	4	4	4	4	4	4	4	4	4	4	4	4	6	5	4	4	2	1	1	1	1	1	2	1	1	2	2	3	4	4	2	3	4	3
556	4	4	5	4	4	3	3	3	2	3	3	3	3	4	2	3	3	3	4	4	4	3	4	3	5	5	5	4	6	4	4	5	2	3	2	2	2	1	1	2	2	2	3	4	3	4	4	3	3
558	6	6	6	6	6	3	4	4	4	4	4	4	4	4	2	4	4	4	5	5	4	4	4	3	6	6	6	6	6	5	5	4	4	3	2	3	4	4	2	3	4	3	5	4	4	4	5	5	6
560	1	1	1	2	1	3	3	4	3	3	3	3	3	3	2	2	3	1	3	3	3	3	3	3	1	3	3	3	3	3	3	4	2	2	2	2	2	2	3	2	2	2	3	3	3	3	3	3	3
563	4	4	4	4	4	4	3	3	3	3	2	3	3	2	1	3	3	3	3	3	4	4	4	4	4	4	5	5	4	4	3	3	2	3	2	3	3	2	2	3	2	2	3	3	3	2	3	4	5
565	5	5	6	6	6	2	4	4	4	4	1	3	4	4	1	4	4	4	4	4	4	4	4	5	5	5	5	5	5	5	3	4	3	3	1	3	3	3	2	3	3	3	3	3	3	3	3	3	5
573	6	6	6	6	6	4	5	5	4	4	1	4	4	4	1	4	4	4	5	5	5	3	5	5	5	6	6	6	6	5	5	3	4	4	1	4	4	4	2	4	4	4	4	5	5	1	3	5	6
575	5	5	4	4	3	5	5	4	3	4	2	3	4	3	1	4	3	3	3	3	2	3	3	3	4	2	4	3	4	4	2	2	2	2	3	2	2	1	3	3	2	3	2	4	3	2	3	3	5
576	5	5	5	5	5	4	4	4	1	1	1	1	1	1	1	1	1	1	4	4	4	4	4	4	5	5	6	4	5	3	3	3	2	2	3	1	1	3	2	3	2	2	4	4	5	5	4	4	5
580	5	5	5	5	5	3	2	3	4	4	2	3	4	3	2	4	3	4	5	4	4	4	4	4	5	5	5	5	5	2	4	4	4	4	1	4	4	4	1	4	4	4	4	4	5	3	5	5	5
602	4	4	4	4	1	3	1	2	4	4	1	4	4	4	1	4	4	4	5	5	1	5	5	5	4	2	3	2	2	4	3	2	3	3	1	3	3	3	1	4	3	3	3	2	3	2	3	2	4
603	1	5	4	5	4	3	3	3	1	3	3	4	2	2	2	2	2	3	3	4	4	5	2	5	2	5	3	4	4	3	4	4	2	4	3	3	2	4	3	3	3	2	4	4	2	4	2	3	6
605	3	3	4	4	1	4	4	3	3	3	3	3	3	3	2	4	3	3	3	3	3	3	3	3	4	4	4	3	3	3	3	3	3	3	3	3	3	3	3	3	3	3	3	3	3	3	3	3	4
608	5	5	5	5	5	3	3	3	3	3	2	3	3	3	2	3	3	3	4	3	3	4	4	4	5	5	5	5	5	3	3	3	3	3	2	3	3	3	2	3	3	3	4	3	3	3	4	4	5
617	5	4	5	5	5	4	2	3	2	2	1	3	3	3	3	2	2	2	3	3	3	4	3	3	5	5	5	5	5	4	3	4	3	3	3	3	3	3	3	3	3	3	3	3	3	3	3	3	5
619	5	4	6	5	5	4	4	4	3	2	2	3	3	3	2	3	3	3	4	4	4	4	4	4	6	6	6	6	6	4	4	4	1	1	1	1	1	1	1	1	1	1	3	3	3	3	5	4	6
620	6	6	6	6	6	5	5	5	4	3	1	4	4	4	2	4	4	3	5	5	4	5	5	5	6	6	6	6	6	1	5	5	4	3	1	4	3	4	2	4	3	3	5	5	5	4	5	5	6
632	5	4	5	5	5	4	4	4	3	3	1	3	3	3	1	3	3	3	4	4	3	3	4	4	5	5	5	5	5	4	3	3	3	3	1	3	3	3	2	3	3	4	4	5	3	2	4	5	5
634	5	5	6	6	6	5	4	4	3	3	2	3	3	3	2	3	3	3	5	5	5	5	5	5	6	6	6	6	6	4	5	5	4	4	1	4	4	4	2	4	4	3	5	5	5	5	5	5	6
635	3	3	3	3	4	4	4	4	2	1	1	2	1	2	1	1	1	1	5	5	4	4	4	5	1	2	3	3	1	5	4	1	2	2	2	2	2	2	2	3	2	3	3	4	4	4	4	4	4
636	5	4	5	5	5	4	3	4	2	3	1	3	4	3	2	3	2	3	3	4	3	3	4	3	5	5	6	6	6	5	3	4	2	2	3	2	2	3	2	2	1	2	3	4	4	4	4	4	4
638	6	6	5	6	5	4	3	3	3	3	1	3	4	3	2	3	3	3	4	4	4	5	4	4	6	5	5	6	5	4	4	4	3	4	1	4	3	4	1	4	4	4	4	4	4	4	4	4	6
639	6	6	6	6	6	3	3	3	4	4	4	4	4	4	1	4	4	4	5	5	5	5	5	5	6	6	6	6	6	3	3	3	4	4	4	4	4	4	1	4	4	4	5	5	5	5	5	5	6
641	4	4	4	4	4	3	3	3	1	1	1	1	1	3	1	1	1	1	1	3	1	5	5	5	3	4	4	3	3	5	5	1	1	1	1	1	1	1	1	1	1	1	3	3	3	3	3	3	4
642	3	3	4	4	1	3	3	2	1	2	3	2	2	2	3	2	1	3	3	2	3	4	2	3	6	5	5	4	6	2	4	5	2	3	1	2	1	3	4	3	2	3	3	3	4	3	4	3	3
649	6	6	6	6	6	5	3	5	3	3	3	3	2	2	3	3	2	2	4	4	4	4	4	4	6	5	5	6	6	4	4	4	3	3	2	3	3	3	2	3	3	3	4	3	4	3	4	4	6
705	5	4	5	4	5	4	3	4	2	3	1	3	3	4	2	3	3	3	3	3	4	3	3	3	6	6	6	6	6	4	5	3	4	4	1	4	4	4	1	4	3	3	3	3	3	5	3	4	6
707	5	5	5	6	5	4	4	4	4	3	1	4	4	3	2	3	3	3	4	4	4	4	5	5	5	5	5	5	4	3	2	4	4	4	1	4	4	4	2	4	4	4	4	4	4	3	4	4	5
709	4	4	4	4	5	4	4	4	1	1	1	1	1	1	1	1	1	1	3	3	3	4	2	2	4	4	4	4	4	3	3	3	1	1	1	1	1	1	1	1	1	1	3	3	3	3	3	3	4
710	2	3	2	3	1	4	2	2	3	3	1	3	3	3	1	4	4	4	5	5	4	3	4	4	5	5	5	4	3	3	2	2	3	3	2	2	3	2	2	3	3	1	4	4	4	1	4	5	4
711	5	5	5	5	3	3	3	4	3	3	1	4	4	4	1	4	4	4	4	2	3	3	4	4	4	4	5	5	4	4	2	2	2	3	2	3	3	3	1	3	3	3	4	3	4	2	4	4	4
712	5	5	5	5	4	4	4	4	2	2	2	2	2	2	2	2	2	2	4	4	4	3	2	4	6	5	5	5	6	4	4	4	3	3	3	3	3	3	2	3	3	3	3	3	4	3	3	4	6
713	5	5	5	6	6	5	3	5	2	2	3	2	2	1	3	2	2	2	3	3	4	1	3	3	6	6	6	6	6	4	3	3	4	4	2	4	4	4	2	4	4	4	4	4	4	5	4	5	5
714	5	5	5	5	5	3	2	2	3	4	3	3	3	3	2	4	3	3	4	4	3	3	4	4	4	4	5	4	3	3	3	3	2	2	1	2	2	2	2	2	3	2	3	4	4	5	3	4	5
717	3	3	4	3	3	4	3	3	3	2	2	3	3	3	1	3	3	3	4	4	4	4	4	4	4	4	4	4	4	4	4	4	2	2	3	2	2	2	3	2	2	2	3	3	3	3	3	3	5
718	4	4	4	4	3	2	5	4	1	1	3	2	2	1	1	2	2	2	3	3	3	3	3	3	6	6	6	6	5	5	5	1	3	2	3	2	3	3	3	3	3	3	3	3	3	3	3	3	4
719	6	5	6	5	6	5	4	4	3	3	3	3	4	3	2	4	4	3	3	3	3	5	3	3	6	4	6	6	6	4	4	2	3	4	1	4	3	4	3	3	4	4	3	4	4	5	4	4	5
750	5	5	5	5	5	3	2	3	2	2	2	2	2	2	1	2	2	2	3	3	3	3	3	3	5	5	5	5	5	3	3	3	3	3	1	3	3	3	1	3	3	3	4	4	4	4	4	4	6
751	5	5	4	4	4	5	5	4	3	3	1	3	3	3	1	3	3	2	4	3	3	3	5	4	5	5	4	5	4	4	4	3	2	3	3	3	3	3	2	3	3	2	4	4	3	3	4	4	4
752	5	5	5	6	6	5	4	4	2	3	2	2	2	1	1	2	1	2	3	2	2	2	2	3	5	5	5	5	5	4	2	2	3	3	3	4	3	3	2	3	2	2	4	5	4	3	4	4	4
753	4	4	5	5	5	3	4	3	3	3	2	3	3	3	2	3	3	2	3	3	3	2	3	3	5	5	5	4	5	4	4	4	3	3	2	2	3	3	2	3	3	3	3	3	3	3	3	3	5
754	5	5	5	5	5	1	2	5	3	4	1	4	4	4	1	4	3	3	4	4	5	5	4	5	5	5	5	6	6	5	2	5	3	3	1	4	3	4	1	4	4	3	5	5	2	1	4	5	1
755	5	6	6	5	5	5	4	5	4	4	4	4	4	4	4	4	4	4	5	5	5	1	5	5	5	5	5	5	5	5	5	4	3	3	3	2	3	4	2	3	3	3	5	5	5	1	5	5	5
757	5	5	5	6	5	4	4	5	2	2	3	3	2	3	2	2	3	3	3	3	4	3	3	3	4	4	4	4	4	4	3	3	2	2	3	3	3	3	2	3	3	3	3	3	3	4	3	3	4
758	5	4	5	4	3	5	3	4	4	4	2	4	4	4	1	4	4	4	4	3	4	2	4	4	5	5	5	5	5	5	1	5	3	3	2	3	2	2	4	2	3	2	3	2	4	3	2	2	4
759	6	6	6	6	6	5	5	5	4	4	4	4	4	4	1	4	4	4	5	3	5	5	5	5	6	6	6	6	6	5	5	5	4	4	1	4	4	4	1	4	4	4	5	5	5	5	5	5	6
762	5	5	6	6	6	3	3	4	3	4	1	4	3	3	1	4	4	3	4	4	4	1	5	5	6	6	6	6	6	5	3	2	2	2	2	3	3	2	3	3	2	2	3	3	3	5	3	3	6
764	1	2	3	2	1	4	1	5	4	4	1	4	4	4	2	4	4	4	5	5	5	2	5	5	1	1	5	4	2	5	1	1	4	4	3	4	4	4	3	4	4	4	5	1	2	3	3	3	4
765	4	2	4	3	3	3	3	3	4	4	1	4	4	3	1	4	4	4	4	4	4	3	3	3	4	3	5	3	5	3	5	4	3	4	1	3	3	3	1	3	3	3	5	5	4	5	5	5	6
767	5	5	5	5	5	5	5	5	4	4	4	4	4	4	1	4	4	4	4	4	4	3	3	4	5	5	5	5	5	5	5	3	4	4	4	4	4	4	1	4	4	4	4	5	5	4	4	5	4
800	5	5	5	5	3	3	3	3	3	3	1	3	3	3	1	3	3	3	4	3	4	3	4	4	5	5	5	5	5	1	3	3	3	3	2	3	3	3	2	3	3	3	4	4	4	4	4	4	5
810	5	5	5	5	5	5	5	5	3	3	1	3	3	3	1	3	3	3	4	4	2	4	4	4	5	5	5	5	5	4	4	4	3	3	1	3	3	3	1	3	3	3	4	4	4	3	3	3	6
813	4	4	4	4	3	3	3	4	3	2	3	2	3	3	4	3	3	2	3	3	3	3	3	3	4	4	4	4	4	4	4	4	3	3	3	3	3	3	3	3	3	3	3	3	3	3	2	3	4
814	6	5	5	6	6	5	3	3	3	3	1	3	3	3	2	3	3	3	5	5	5	5	5	5	4	5	4	5	5	2	2	2	4	4	4	4	4	4	4	4	4	4	5	5	5	5	5	5	5
817	4	3	4	5	2	1	1	1	1	1	1	1	1	1	1	1	1	1	3	3	3	3	3	3	5	5	5	5	5	2	2	3	4	4	4	4	4	4	4	4	4	4	4	4	4	4	4	4	5
818	4	4	5	6	3	4	3	3	2	2	2	3	3	2	2	2	2	2	4	4	5	4	5	5	5	4	5	6	3	3	4	3	3	4	1	3	4	3	2	3	3	3	4	3	4	2	3	4	5
822	5	5	5	5	5	3	4	4	3	3	2	3	3	3	2	3	3	3	4	4	4	4	4	4	6	6	6	5	5	4	4	4	2	2	2	2	2	2	2	2	2	3	4	4	4	4	4	4	3
826	5	4	4	4	4	4	3	2	2	3	3	3	3	3	3	3	3	3	4	4	4	4	4	4	5	5	5	5	5	4	4	4	3	3	2	2	2	3	2	3	3	3	4	4	4	3	4	3	5
827	5	4	5	5	5	2	3	3	3	3	3	3	3	4	2	3	3	3	4	3	4	3	4	4	4	5	5	6	5	2	1	2	1	1	2	1	1	1	2	2	1	1	3	3	3	3	3	3	5
828	5	4	5	5	5	5	3	3	4	4	1	3	3	3	1	3	3	3	4	4	4	3	4	4	5	5	5	4	5	4	3	4	1	1	1	1	1	1	1	1	1	1	3	3	3	4	4	3	5
829	5	5	5	5	6	2	3	4	1	1	1	1	1	1	1	1	1	2	3	3	3	4	4	3	5	5	5	5	5	4	3	3	1	1	1	1	1	1	1	1	1	1	5	5	5	3	4	4	5
830	5	4	5	5	5	4	2	3	3	3	1	2	2	2	1	3	3	2	3	4	4	2	3	3	5	5	5	6	5	5	3	2	1	1	1	1	1	1	1	1	1	1	4	4	5	3	3	4	3
831	4	4	4	4	4	5	4	4	2	2	2	2	3	3	3	2	2	2	3	4	3	3	3	3	5	5	4	5	3	4	3	3	3	3	2	3	3	3	2	2	2	3	3	3	3	3	3	3	5
832	4	4	4	4	3	2	2	2	3	3	2	3	3	3	2	2	3	3	3	3	3	4	3	3	4	5	5	4	4	5	3	4	3	3	3	3	3	2	2	3	3	3	3	3	3	3	3	3	3
836	3	3	3	4	3	5	3	3	4	4	1	4	3	4	1	4	4	4	5	5	5	4	5	5	5	4	5	5	5	3	1	1	3	3	2	2	3	2	3	3	3	3	2	2	2	1	2	2	3
837	5	4	5	4	4	4	4	4	3	3	2	3	3	3	2	3	3	3	4	4	3	3	3	3	4	4	5	5	4	3	3	3	3	3	2	3	3	3	2	2	3	3	3	3	4	5	4	4	5
839	5	5	6	6	6	5	4	4	4	4	3	4	4	4	2	4	4	4	5	4	3	3	5	5	6	6	6	6	3	5	4	3	4	4	4	4	4	4	2	4	4	4	5	4	5	2	4	4	6
842	5	4	5	5	5	4	3	3	3	3	2	3	3	3	2	3	3	3	3	3	3	3	3	3	5	5	5	5	5	5	4	4	2	3	2	2	3	3	2	2	2	2	3	3	3	2	2	3	6
860	5	4	4	4	5	4	4	5	3	3	2	3	3	3	2	3	3	3	4	3	3	3	3	3	5	5	6	6	5	4	4	5	3	3	2	3	3	3	2	3	3	3	3	3	4	4	4	4	5
861	5	4	4	4	4	4	4	4	3	3	2	3	3	3	2	3	3	3	3	3	2	2	3	3	4	4	5	4	4	4	4	4	3	3	2	3	3	3	2	3	3	3	3	3	3	2	2	2	5
862	4	4	4	3	3	4	4	4	3	3	2	3	3	3	2	3	3	3	3	3	3	2	3	3	4	4	5	5	5	4	4	4	3	3	2	3	3	3	2	3	3	3	4	3	3	2	3	2	5
863	4	4	5	5	4	4	4	4	3	3	2	3	3	3	2	3	3	3	4	4	3	3	4	4	4	5	4	4	4	4	4	5	3	3	2	3	3	3	2	3	3	3	4	4	3	3	4	4	5
864	6	5	5	5	5	5	3	5	2	2	2	2	3	3	2	3	3	3	3	3	4	3	3	3	2	3	2	3	5	4	3	3	2	2	2	2	2	2	2	2	2	2	3	3	3	4	3	3	5
865	4	3	3	3	3	5	5	5	3	3	2	3	3	3	2	3	3	3	4	4	3	3	4	4	5	4	4	4	4	4	4	5	3	3	2	3	3	4	2	4	4	4	4	4	3	3	3	3	5
866	5	4	4	3	4	4	4	4	4	4	1	3	4	4	2	3	3	3	3	3	4	4	3	3	4	5	3	3	4	5	5	5	4	4	2	3	3	3	2	3	3	3	3	3	4	3	3	3	4
867	5	4	4	5	5	4	4	4	3	3	2	3	3	3	2	3	3	3	4	3	3	3	3	3	4	5	5	5	5	4	4	2	2	3	3	2	2	2	2	3	2	3	5	5	5	5	4	5	6
868	5	4	4	5	5	4	4	4	2	2	2	2	2	2	2	2	2	2	3	2	3	2	2	2	4	3	4	4	5	4	4	5	3	3	2	3	3	3	2	3	3	3	3	3	2	3	3	3	4
869	4	4	3	3	3	4	4	4	4	4	2	4	4	4	2	4	4	4	3	4	3	3	2	2	4	4	4	3	3	4	4	4	3	3	2	3	3	3	2	3	3	3	4	3	3	2	2	2	5
870	5	5	5	5	5	3	3	3	2	2	2	2	2	2	2	2	3	3	3	3	3	3	3	3	6	6	6	6	6	5	5	3	3	3	3	3	3	3	3	3	3	3	3	3	3	3	3	3	6
871	5	5	5	5	5	2	2	2	2	2	2	2	2	2	2	2	2	2	3	3	3	3	3	3	5	5	5	5	5	4	4	4	2	2	2	2	2	2	2	2	2	2	1	1	1	1	1	1	5
872	6	6	5	5	5	2	2	2	3	3	3	3	3	3	3	3	3	3	3	3	3	3	3	3	6	6	6	6	6	4	4	4	2	2	2	2	2	2	2	2	2	2	3	3	3	3	3	3	6
873	6	6	6	6	6	3	3	3	2	2	2	2	2	2	2	2	2	2	2	2	2	2	2	2	6	6	6	6	6	3	3	3	2	2	2	2	2	2	2	2	2	2	3	3	3	3	3	3	6
874	5	5	5	5	5	2	2	4	2	2	2	2	2	2	2	2	2	2	3	3	3	3	3	3	6	6	6	6	6	5	5	5	2	2	2	2	2	2	2	2	2	2	4	4	3	5	4	4	6
875	4	3	3	4	3	3	5	4	3	3	2	2	2	3	2	3	2	2	4	4	4	4	4	3	5	4	4	4	5	3	3	3	2	2	2	2	3	2	3	2	2	2	3	3	2	2	2	2	5
876	6	5	6	6	6	3	5	5	4	4	1	4	4	4	2	4	4	4	5	5	4	5	4	5	6	6	6	6	6	5	5	5	4	4	1	4	4	4	1	4	4	4	4	3	4	3	4	5	6
877	2	5	5	5	5	5	3	3	4	3	3	3	3	3	3	3	3	3	4	4	4	3	3	4	5	5	5	4	5	3	3	3	2	3	3	2	3	3	2	3	2	3	3	4	4	5	5	4	5
878	4	4	5	5	4	4	3	3	2	2	2	1	2	3	2	3	2	3	3	3	3	2	3	3	4	4	4	4	4	4	4	4	2	3	2	2	2	4	2	3	3	3	3	3	4	3	4	4	5
879	3	3	4	4	3	5	3	3	3	3	3	4	3	4	4	3	3	3	4	3	3	2	3	3	5	5	5	5	5	5	5	4	3	4	2	3	3	3	2	2	2	3	4	4	4	5	4	5	5
880	6	5	6	5	5	4	3	5	3	3	3	3	3	4	1	4	4	4	4	2	1	2	1	3	2	3	3	2	2	4	3	3	3	3	2	3	3	4	2	3	3	3	5	4	4	3	4	4	4
881	5	5	6	4	4	4	3	4	3	4	1	3	3	3	2	3	4	3	4	5	3	2	4	4	5	5	5	5	6	5	3	3	2	1	1	1	1	1	3	2	1	1	2	2	1	1	1	1	6
882	4	3	5	4	3	3	4	3	2	2	3	2	2	2	3	2	2	2	3	2	2	4	3	3	3	4	4	4	4	3	3	3	1	2	2	2	2	2	4	2	2	2	3	3	2	4	3	3	3
883	4	4	4	3	3	5	4	2	4	4	1	4	4	4	1	4	4	4	4	4	4	4	4	4	5	5	5	5	5	4	4	3	3	3	3	3	3	3	2	3	3	3	4	3	3	3	4	4	5
886	4	4	4	4	4	3	2	2	2	2	3	2	2	1	2	1	1	1	2	2	3	1	2	2	5	4	5	5	5	3	1	3	2	3	2	2	2	2	2	2	2	2	3	2	4	2	4	2	5
888	3	3	4	4	4	3	2	2	4	4	4	4	4	4	2	3	4	4	3	3	2	3	2	2	5	5	5	4	5	4	5	5	3	3	1	3	3	3	1	3	3	3	4	4	4	4	4	4	4
889	4	3	4	5	4	4	3	3	4	3	1	3	3	4	2	3	3	3	5	4	4	2	4	4	5	4	5	5	5	5	5	5	3	3	1	3	3	4	2	4	4	4	4	4	4	3	4	4	3
890	5	5	5	5	5	3	1	3	1	2	2	2	1	2	2	1	1	2	3	3	3	2	3	3	5	5	5	5	5	4	3	3	2	2	2	2	2	2	2	3	1	2	3	2	4	5	3	3	6
891	4	4	4	4	4	3	3	2	3	3	3	2	2	3	2	3	3	3	3	3	2	3	2	2	5	4	5	5	5	4	4	3	1	3	2	2	2	2	2	3	3	3	2	1	3	3	3	3	4
892	1	1	4	3	3	3	2	2	2	2	2	2	2	2	4	2	2	2	2	1	1	1	1	1	5	5	5	5	5	4	3	3	3	3	1	3	3	3	2	3	3	3	4	4	4	4	3	4	4
893	4	3	4	2	4	4	3	4	2	1	2	2	2	1	3	2	2	1	2	3	3	3	2	3	5	5	6	6	6	2	2	2	2	3	1	3	3	3	2	3	2	1	4	3	3	3	3	3	6
894	5	5	5	5	5	3	3	4	2	3	1	2	2	3	2	2	2	2	3	3	3	3	3	4	5	4	5	5	4	4	4	4	3	3	2	3	4	3	3	2	3	3	4	3	3	3	4	4	4
895	5	4	4	4	5	1	2	1	2	2	1	1	3	1	1	2	2	1	4	3	4	3	4	3	3	3	4	4	3	4	5	3	1	1	4	2	2	3	1	1	1	1	1	2	4	5	5	4	5
896	4	4	5	5	4	5	4	4	1	2	1	3	3	2	1	3	2	2	3	3	3	2	4	4	5	4	5	6	5	5	3	2	2	3	1	3	2	2	2	4	3	3	3	3	4	2	3	3	4
897	6	6	6	6	6	3	3	3	3	3	3	3	3	3	3	3	3	3	3	3	3	3	3	3	6	6	6	6	6	4	5	5	3	3	3	2	2	3	3	3	2	2	4	4	4	3	4	4	6
898	5	5	5	4	6	3	3	3	3	3	3	3	3	3	3	3	3	3	5	4	4	3	4	4	5	5	6	5	6	4	3	2	4	4	4	4	4	4	4	4	4	4	4	4	3	3	4	4	6
899	5	5	6	5	5	3	3	3	2	2	2	2	2	2	2	2	2	2	3	3	3	3	3	3	6	6	5	5	6	3	3	3	4	4	4	4	4	4	4	4	4	4	5	5	5	5	5	5	6
884	5	6	6	5	4	3	4	4	2	3	3	3	3	3	2	2	2	2	3	4	4	4	3	4	3	4	4	5	3	4	2	4	1	4	2	3	2	3	3	4	2	2	1	3	2	4	2	1	5
900	5	5	5	5	5	4	3	3	3	3	2	3	3	3	2	3	3	3	4	4	4	4	4	4	5	5	5	5	5	4	4	5	3	4	2	3	3	4	2	3	4	4	5	5	4	4	4	5	5
901	4	4	4	3	2	1	1	1	1	2	2	1	2	2	1	2	2	2	3	3	4	4	3	3	4	4	4	4	2	2	1	1	2	2	2	2	2	2	2	2	2	2	3	3	3	3	3	3	5
902	5	5	5	5	6	5	5	4	3	3	1	3	3	2	1	3	3	3	5	4	5	5	4	4	6	5	6	6	6	5	4	5	3	3	1	3	3	2	2	3	3	3	5	4	3	1	5	5	6
903	3	3	3	4	3	5	4	2	1	1	1	2	3	1	3	1	2	3	3	3	3	2	3	3	5	5	5	5	5	2	2	3	2	2	3	2	2	3	3	1	4	3	1	3	2	3	3	3	4
904	5	5	5	5	5	2	2	2	2	2	2	2	2	2	2	2	2	2	3	3	3	3	3	3	5	5	5	5	5	4	3	3	1	1	1	1	1	1	1	1	1	1	3	3	3	3	3	3	6
905	6	5	5	5	5	5	4	4	2	3	3	2	2	4	1	4	3	2	4	4	5	5	5	4	6	6	6	6	6	5	5	5	4	4	1	4	4	1	1	4	2	2	4	5	3	4	4	4	5
906	2	3	2	2	1	4	2	2	2	2	1	2	2	2	3	2	2	2	2	3	3	2	3	2	5	5	5	5	4	4	2	4	2	3	2	2	3	2	3	3	2	2	3	3	3	3	3	3	5
907	6	6	6	6	4	3	3	3	3	3	3	3	3	3	3	3	3	3	4	3	3	3	3	3	5	5	5	5	5	2	3	3	3	3	2	3	3	3	2	3	3	3	3	3	3	3	3	4	5
908	5	5	5	5	6	3	3	3	1	1	1	1	1	1	1	1	1	1	5	5	5	5	5	5	5	5	5	5	6	5	5	3	1	1	1	1	1	1	1	1	1	1	5	5	5	3	4	4	6
909	5	5	5	5	5	5	4	4	3	3	2	3	3	3	2	3	3	3	4	4	4	2	4	4	5	5	5	5	5	5	5	5	3	3	1	3	3	3	1	4	4	4	5	5	5	5	5	5	5
910	4	4	3	4	5	4	4	5	3	3	2	3	3	3	2	3	3	3	3	4	3	4	4	4	5	3	3	3	4	4	4	4	4	4	1	4	4	4	1	4	4	4	4	3	3	3	2	3	5
911	5	4	4	5	4	4	4	4	4	4	2	3	3	3	2	4	4	4	4	4	3	3	3	3	5	4	5	4	4	4	4	4	3	3	2	3	3	3	2	3	3	3	3	4	3	3	2	2	5
912	4	3	4	4	3	4	4	5	3	4	1	4	4	3	2	4	4	4	3	4	3	2	3	3	5	4	5	5	4	4	4	4	2	2	3	2	2	1	2	2	2	2	3	3	2	3	2	3	4
913	4	5	4	3	4	5	5	5	4	4	2	4	4	4	2	4	4	4	3	3	4	2	3	2	4	4	5	5	4	4	4	4	3	3	2	3	3	3	2	3	3	3	4	3	2	3	3	3	5
914	5	4	4	5	4	4	4	4	4	4	1	4	4	4	2	4	4	4	3	3	2	3	2	2	5	4	5	5	5	4	4	5	3	3	2	3	3	3	2	3	3	3	3	2	3	2	2	2	5
915	5	5	4	4	4	5	5	5	3	3	2	3	3	3	2	3	3	3	3	4	4	3	3	3	4	5	3	4	4	5	5	5	3	3	2	3	3	3	2	3	3	3	3	4	4	4	4	4	4
916	4	3	4	4	4	4	4	4	3	3	2	4	3	4	2	3	3	3	3	2	2	2	3	2	4	3	4	5	3	4	4	4	3	3	1	3	3	3	2	3	3	3	3	3	2	3	3	2	5
917	5	4	5	3	3	5	5	5	3	3	2	3	4	4	1	3	4	4	3	3	3	2	4	3	4	4	5	5	4	4	4	4	3	4	1	4	4	4	2	4	4	4	3	2	2	1	3	3	5
918	5	5	5	5	6	4	4	5	3	4	1	4	4	3	2	3	4	4	3	4	3	3	4	4	6	6	6	6	6	5	2	4	2	2	1	3	3	3	1	3	3	3	5	5	5	3	5	5	4
919	4	4	4	4	4	3	3	3	2	2	2	2	2	2	2	2	2	2	3	3	3	3	3	3	4	4	4	4	4	3	3	3	2	2	2	2	2	2	2	2	2	2	2	2	2	2	2	2	5
920	4	4	4	3	3	3	3	3	3	3	2	3	3	3	2	3	3	3	4	4	4	3	4	4	4	4	4	4	4	3	3	3	3	3	2	3	3	3	2	3	3	3	4	4	3	3	3	4	4
921	4	5	5	5	5	2	3	4	3	3	2	2	2	2	1	3	3	2	4	4	4	3	4	4	5	5	5	5	6	5	5	5	1	3	4	3	3	3	3	3	3	3	4	4	4	4	4	4	6
922	2	2	2	2	2	3	3	3	2	4	3	2	2	2	3	2	2	2	3	3	3	3	3	3	4	4	4	4	4	3	3	3	2	2	2	4	1	1	4	2	2	2	4	3	3	1	3	3	3
923	5	4	5	5	4	3	3	3	3	3	2	3	3	3	2	3	3	3	3	3	3	3	3	3	4	4	4	4	4	4	4	4	3	3	3	3	3	3	3	3	3	3	3	3	3	3	3	3	5
927	5	4	2	6	4	4	4	4	3	3	3	3	2	2	2	3	3	3	2	2	3	3	3	3	6	6	6	6	6	4	4	5	1	1	1	1	1	1	1	1	1	1	4	4	4	4	4	4	6
928	6	6	6	6	6	5	4	5	3	3	1	3	3	3	1	3	3	3	5	3	4	2	4	4	6	6	6	6	6	5	4	4	3	3	2	3	3	3	2	3	3	3	4	3	4	4	4	4	6
930	6	5	6	6	6	5	5	5	2	4	2	2	2	2	2	2	3	3	5	5	4	4	5	4	4	4	2	4	4	5	4	3	3	3	1	2	4	4	1	3	3	3	5	5	4	4	5	5	5
931	4	4	4	5	3	3	2	3	3	2	2	3	2	3	3	2	3	2	3	3	2	4	3	3	4	3	5	4	5	3	4	4	2	3	2	3	3	3	1	3	2	2	3	3	4	2	3	3	4
932	3	3	5	4	3	4	4	4	3	2	2	3	3	2	3	3	2	3	3	4	4	5	4	4	6	4	6	6	5	5	5	5	2	3	1	3	3	2	2	3	3	2	4	4	4	4	4	4	5
933	5	4	5	5	4	3	2	2	2	2	3	1	2	2	3	2	2	2	2	2	2	1	1	1	4	3	5	4	4	3	3	2	3	3	2	3	3	4	1	3	3	3	3	3	3	4	3	4	3
934	6	5	6	6	6	5	3	3	2	3	3	3	3	3	2	2	3	3	4	4	3	4	4	4	6	6	6	6	6	1	3	3	3	2	3	3	3	3	2	3	3	3	4	4	4	4	4	4	6
935	5	5	5	5	4	3	2	4	3	3	3	3	3	3	1	3	3	3	4	4	4	1	4	4	5	5	5	5	5	1	1	2	3	3	3	3	3	3	3	3	3	3	3	3	3	3	3	3	5
936	5	5	5	5	5	5	5	5	4	3	1	4	3	3	1	4	4	4	4	3	3	3	4	4	6	5	6	6	6	5	3	5	3	3	1	3	3	3	2	4	4	4	5	5	4	5	5	5	5
937	5	5	5	5	5	4	3	4	3	3	2	3	3	2	2	1	1	1	4	3	4	2	3	3	5	5	6	5	5	5	4	4	4	3	1	3	3	4	2	3	4	4	4	5	4	5	4	5	5
938	6	6	6	6	6	4	4	4	4	4	1	4	3	3	2	4	4	4	4	4	4	3	4	4	6	6	6	6	6	5	4	5	4	4	1	4	4	3	2	4	4	3	4	4	4	3	4	4	6
939	6	6	6	6	6	5	5	3	4	4	1	4	4	4	2	4	4	4	5	5	5	5	5	5	6	6	6	6	6	1	1	5	4	4	1	4	4	4	1	4	4	4	5	5	5	5	5	5	6
940	5	3	5	6	5	3	3	2	2	2	2	2	3	3	2	3	2	2	4	3	4	3	3	4	5	5	5	5	5	5	4	4	3	3	2	3	3	2	3	3	3	3	4	4	4	4	4	4	5
941	5	5	5	5	5	4	2	2	2	2	2	2	2	2	2	2	2	2	4	3	4	3	4	4	6	5	5	5	6	5	3	3	1	2	1	2	3	3	2	3	3	2	4	4	4	3	4	4	5
942	6	6	6	6	6	4	3	3	3	3	3	3	3	3	3	3	3	3	5	4	5	4	4	4	6	6	6	5	5	4	4	4	3	3	4	4	3	3	3	3	3	3	5	5	4	5	4	4	6
943	3	3	3	3	3	3	3	3	2	3	2	4	2	3	3	2	2	2	2	4	3	3	3	3	4	3	4	3	2	3	2	3	1	3	2	2	2	2	2	2	2	2	2	2	3	4	3	3	3
994	5	3	3	3	2	3	3	3	2	2	2	2	2	2	2	2	2	2	4	4	3	4	4	4	1	2	1	1	1	3	3	3	2	2	2	2	2	2	2	2	2	2	3	3	3	3	3	3	2
944	5	5	5	5	5	4	4	4	3	3	3	3	3	3	3	3	3	3	4	4	4	3	3	3	5	5	5	5	5	5	4	5	2	2	2	2	2	2	2	2	2	2	3	3	3	3	3	3	5
946	5	5	6	5	5	5	3	2	3	3	1	3	3	3	1	3	3	3	4	5	5	4	4	4	6	6	6	6	6	5	4	3	3	3	2	3	3	3	2	3	3	3	5	5	5	5	4	5	6
947	3	3	3	4	4	3	4	4	2	3	2	2	2	2	2	2	2	3	3	4	4	3	3	3	4	4	5	5	5	4	2	3	1	2	1	2	2	2	2	3	2	2	4	4	3	3	4	4	4
949	4	5	5	5	5	5	5	4	3	3	1	4	4	4	4	4	4	4	4	4	4	3	4	5	6	5	5	5	3	3	4	4	3	3	3	3	3	4	4	3	4	3	5	4	4	3	4	4	6
951	6	6	6	6	6	2	2	3	4	4	4	4	4	4	4	4	4	4	1	1	1	1	1	1	6	5	6	5	4	3	3	5	4	4	4	4	4	4	1	4	4	4	3	3	2	3	3	3	6
953	4	3	3	3	3	4	4	4	3	3	3	3	3	2	4	2	3	2	3	3	3	3	3	3	2	3	3	3	2	3	3	3	3	3	3	3	3	3	3	2	3	2	3	3	3	3	3	3	4
954	3	3	3	4	6	3	3	3	2	1	1	1	1	2	2	2	2	3	3	4	4	1	3	4	4	3	3	3	4	4	3	3	2	2	3	3	3	2	2	2	2	3	3	3	3	3	3	4	6
955	6	5	5	5	5	3	4	4	1	1	2	2	3	2	3	3	1	1	3	3	4	5	3	3	5	5	6	6	5	4	2	4	3	3	3	3	3	3	3	3	3	3	4	4	4	3	4	4	5
958	5	5	5	5	5	2	2	2	3	3	3	3	3	3	2	3	3	3	4	4	4	3	4	5	6	6	6	6	6	2	1	1	3	3	3	2	2	2	2	2	3	2	3	3	3	3	3	3	5
959	5	5	5	4	3	2	4	3	2	3	2	2	3	3	2	2	2	4	3	3	3	4	4	4	4	6	4	5	6	3	4	4	2	4	2	3	3	4	3	4	3	3	2	4	3	2	2	1	3
961	4	4	5	5	4	2	4	4	3	3	2	3	3	3	2	3	3	3	4	4	4	4	4	4	5	4	5	4	4	5	3	3	3	3	2	3	3	4	2	3	3	3	3	4	4	3	4	4	5
962	5	5	5	5	5	1	1	5	4	4	1	4	4	4	2	3	3	4	4	3	4	3	4	4	5	5	5	5	5	5	5	5	3	3	1	3	3	3	2	3	3	3	4	3	3	3	4	4	5
963	5	4	5	4	5	4	4	4	4	4	1	4	4	4	1	3	3	3	5	5	5	5	5	5	5	4	5	4	5	1	4	4	3	4	1	3	4	3	2	3	3	3	4	4	4	4	4	4	5
964	5	5	5	5	6	5	4	5	4	4	1	4	3	4	2	4	4	4	4	4	4	5	4	4	6	6	6	5	5	5	4	4	3	4	2	4	3	4	2	4	3	4	5	5	5	2	4	4	4
965	4	5	4	4	6	4	5	3	4	4	1	3	4	3	1	3	3	3	3	3	3	3	5	4	5	5	5	5	5	3	2	2	3	3	3	3	3	3	3	3	3	3	3	3	3	3	3	3	6
967	6	6	6	5	5	5	3	3	3	3	3	4	4	3	1	4	4	3	5	3	5	3	5	5	6	6	5	6	6	4	3	2	2	2	2	3	2	4	1	1	4	3	5	5	5	4	5	5	6
968	6	6	6	6	6	5	5	5	4	4	1	4	4	4	1	4	4	4	5	5	4	1	5	5	6	6	6	6	6	5	4	4	3	3	1	3	3	3	2	3	3	3	5	5	5	5	5	5	1
969	2	1	2	1	1	3	3	5	1	1	2	2	2	2	3	2	2	2	5	5	5	5	5	5	5	5	3	4	4	2	2	4	2	3	2	3	2	3	2	2	2	2	5	5	1	5	5	5	4
971	5	4	5	4	5	5	5	4	4	4	1	4	4	4	3	4	4	4	4	3	4	2	3	4	6	6	6	6	6	4	4	5	3	3	1	3	3	4	1	4	3	3	4	4	4	5	4	4	2
972	3	4	5	5	5	5	5	5	2	2	2	3	3	3	1	3	2	2	5	5	3	3	5	4	5	5	5	4	5	5	5	5	3	3	2	2	3	2	1	3	3	2	1	1	3	4	2	2	6
973	5	5	5	5	5	1	1	1	1	1	1	1	1	1	1	1	1	1	3	3	3	3	3	3	5	4	5	4	5	3	2	2	3	3	2	3	3	2	2	3	3	3	3	4	4	3	3	4	5
974	4	4	5	5	4	4	2	2	3	3	1	1	1	1	1	1	1	3	5	4	5	3	5	5	6	6	6	6	6	5	5	5	4	4	1	4	4	4	1	3	3	3	5	5	5	2	5	5	5
975	5	5	4	5	6	3	3	3	3	3	2	3	3	3	2	2	3	3	3	3	3	3	3	3	5	5	5	5	5	4	3	4	2	2	2	3	3	3	2	2	2	2	3	3	3	3	3	3	5
976	5	4	5	5	5	5	4	4	2	2	1	2	2	1	3	2	2	2	2	4	4	2	4	3	5	5	5	5	6	4	2	4	3	3	2	2	2	2	2	2	2	2	3	4	3	4	3	3	5
977	6	6	6	6	6	4	5	5	2	2	2	3	3	3	2	3	3	3	4	4	4	4	4	4	6	6	6	6	6	2	3	4	2	3	2	3	3	3	2	3	3	3	3	3	4	4	4	4	6
978	6	6	6	6	6	5	5	5	2	2	2	2	3	2	2	2	2	2	3	3	3	3	3	3	5	5	5	5	5	5	4	3	2	2	2	2	2	2	2	2	2	2	3	3	3	3	3	3	5
979	5	5	5	5	5	4	4	4	3	3	1	3	2	3	2	3	3	3	4	4	4	4	4	4	6	5	5	6	5	5	4	4	3	3	1	3	3	3	2	3	3	3	4	3	4	4	4	4	5
980	1	2	2	1	1	2	4	5	3	3	1	4	3	3	2	3	3	3	1	2	5	5	5	2	1	1	4	1	1	4	4	2	3	4	1	3	4	4	2	3	3	4	1	1	2	1	1	1	4
981	6	6	6	6	6	5	4	3	1	2	1	2	1	2	3	2	1	2	5	5	4	5	5	5	6	6	6	6	6	5	5	5	1	1	3	1	1	1	4	1	1	1	3	3	2	3	4	4	6
982	6	6	6	6	6	5	4	5	3	3	3	3	3	3	1	3	3	3	3	3	3	3	3	3	6	6	6	6	2	5	5	5	3	3	3	3	3	3	2	3	4	4	4	4	4	3	4	4	6
984	3	3	3	3	2	4	5	4	2	2	2	2	1	2	2	1	2	2	3	3	3	3	3	3	4	4	4	2	4	4	3	2	1	1	1	2	1	1	2	2	2	2	1	1	1	2	1	2	2
986	6	6	6	6	6	5	4	5	3	4	1	4	4	3	1	4	3	3	4	3	4	3	4	5	5	5	5	5	5	4	4	4	3	3	1	3	4	4	1	4	3	3	4	4	4	3	4	4	5
987	5	5	5	5	4	5	4	4	3	3	1	3	3	4	1	4	3	3	4	4	3	4	4	4	6	6	6	6	6	5	5	5	1	2	1	1	1	3	1	2	1	1	3	3	4	3	1	3	4
997	3	3	3	4	2	4	2	3	2	2	3	2	2	1	3	1	1	2	4	5	5	5	5	5	5	5	5	4	2	4	4	4	3	3	2	4	4	4	1	4	4	4	5	5	5	1	5	5	5
988	6	6	6	6	6	5	5	5	4	4	1	4	4	4	1	4	4	4	5	5	5	5	5	5	6	6	6	6	6	5	5	5	4	4	1	4	4	4	1	4	4	4	3	4	4	3	4	5	6
989	3	2	4	4	1	5	4	3	4	3	1	3	4	3	2	3	3	3	4	3	3	1	3	3	6	4	5	5	4	5	3	3	2	2	1	2	1	2	2	3	2	3	3	1	1	1	1	1	6
990	4	5	5	4	2	3	1	1	2	3	2	2	3	3	2	3	2	3	3	3	4	2	3	4	5	5	5	5	5	4	1	1	2	3	2	2	2	2	2	2	2	2	4	3	3	3	3	4	5
991	5	6	6	6	6	5	4	3	4	4	4	4	4	4	4	4	4	4	1	1	1	1	1	1	5	5	5	5	5	5	2	2	2	2	1	1	2	2	1	2	2	2	3	3	5	1	3	5	5
992	5	5	5	6	6	5	4	5	2	2	2	2	2	2	1	3	2	1	4	4	3	5	3	3	5	5	5	6	6	5	3	3	1	1	1	1	1	1	1	1	1	1	3	3	3	1	1	1	5
993	5	5	5	5	6	4	3	3	3	3	1	3	3	3	1	3	3	3	4	4	4	4	4	4	5	5	5	5	6	4	4	4	3	3	1	2	2	3	1	3	3	3	4	4	2	4	3	3	5
995	6	6	6	6	6	5	4	4	3	3	2	3	3	3	2	3	3	3	4	4	3	3	3	4	6	5	5	5	6	5	2	2	4	4	1	3	3	3	3	3	3	3	4	4	3	3	4	4	5
996	1	3	4	1	1	5	5	4	3	3	3	4	3	4	2	4	3	3	3	3	3	3	3	3	4	4	5	5	5	5	1	1	4	4	3	3	4	4	2	3	4	3	4	4	4	5	5	5	5
[truncated: 4 more columns]
